# Supplementary material for: Do Viruses Exchange Genes across Superkingdoms of Life?
Source: Front Microbiol. 2017 Oct 31;8:2110. doi: 10.3389/fmicb.2017.02110 (PMC5671483; doi:10.3389/fmicb.2017.02110)
Supplement: Table S1 — List of viruses analyzed in this study. Also listed are virus replicon type, virus host, and known family/order. [file Table1.XLSX]

## Sheet: TableS1
Virus name	Replicon type	Virus host superkingdom	Family/Order
Acidianus bottle shaped virus	dsDNA	Archaea	Ampullaviridae
Acidianus two tailed virus	dsDNA	Archaea	Bicaudaviridae
Sulfolobus virus STSV2	dsDNA	Archaea	Bicaudaviridae
Sulfolobus virus STSV1	dsDNA	Archaea	Bicaudaviridae
Archaeal BJ1 virus	dsDNA	Archaea	Caudovirales
Natrialba phage PhiCh1	dsDNA	Archaea	Caudovirales
Methanobacterium phage psiM2	dsDNA	Archaea	Caudovirales
Methanothermobacter phage psiM100	dsDNA	Archaea	Caudovirales
Sulfolobus spindle shaped virus 1	dsDNA	Archaea	Fuselloviridae
Sulfolobus spindle shaped virus 2	dsDNA	Archaea	Fuselloviridae
Sulfolobus spindle shaped virus 5	dsDNA	Archaea	Fuselloviridae
Sulfolobus spindle shaped virus 6	dsDNA	Archaea	Fuselloviridae
Sulfolobus spindle shaped virus 7	dsDNA	Archaea	Fuselloviridae
Acidianus spindle shaped virus 1	dsDNA	Archaea	Fuselloviridae
Sulfolobus virus Ragged Hills	dsDNA	Archaea	Fuselloviridae
Sulfolobus spindle shaped virus 4	dsDNA	Archaea	Fuselloviridae
Sulfolobales Mexican fusellovirus 1	dsDNA	Archaea	Fuselloviridae
Sulfolobus virus Kamchatka 1	dsDNA	Archaea	Fuselloviridae
Thermoproteus tenax spherical virus 1	dsDNA	Archaea	Globuloviridae
Pyrobaculum spherical virus	dsDNA	Archaea	Globuloviridae
Sulfolobus islandicus filamentous virus	dsDNA	Archaea	Lipothrixviridae
Acidianus filamentous virus 7	dsDNA	Archaea	Lipothrixviridae
Acidianus filamentous virus 6	dsDNA	Archaea	Lipothrixviridae
Acidianus filamentous virus 3	dsDNA	Archaea	Lipothrixviridae
Acidianus filamentous virus 2	dsDNA	Archaea	Lipothrixviridae
Acidianus filamentous virus 1	dsDNA	Archaea	Lipothrixviridae
Acidianus filamentous virus 9	dsDNA	Archaea	Lipothrixviridae
Acidianus filamentous virus 8	dsDNA	Archaea	Lipothrixviridae
Sulfolobales Mexican rudivirus 1	dsDNA	Archaea	Rudiviridae
Sulfolobus turreted icosahedral virus	dsDNA	Archaea	Rudiviridae
Sulfolobus islandicus rod shaped virus 1	dsDNA	Archaea	Rudiviridae
Acidianus rod shaped virus 1	dsDNA	Archaea	Rudiviridae
Sulfolobus islandicus rod shaped virus 2	dsDNA	Archaea	Rudiviridae
His2 virus	dsDNA	Archaea	Salterprovirus
His 1 virus	dsDNA	Archaea	Salterprovirus
Halovirus HVTV 1	dsDNA	Archaea	unclassified
Halovirus PH1	dsDNA	Archaea	unclassified
Halovirus HCTV 1	dsDNA	Archaea	unclassified
Halovirus HCTV 2	dsDNA	Archaea	unclassified
Hyperthermophilic Archaeal Virus 2	dsDNA	Archaea	unclassified
Hyperthermophilic Archaeal Virus 1	dsDNA	Archaea	unclassified
Thermococcus prieurii virus 1	dsDNA	Archaea	unclassified
Halovirus HSTV 1	dsDNA	Archaea	unclassified
Halovirus HSTV 2	dsDNA	Archaea	unclassified
Sulfolobus turreted icosahedral virus 2	dsDNA	Archaea	unclassified
Halogeometricum pleomorphic virus 1	dsDNA	Archaea	unclassified
Pyrococcus abyssi virus 1	dsDNA	Archaea	unclassified
Sulfolobus monocaudavirus SMV1	dsDNA	Archaea	unclassified
Halovirus HF1	dsDNA	Archaea	unclassified
Halovirus HRTV 4	dsDNA	Archaea	unclassified
Halovirus HRTV 8	dsDNA	Archaea	unclassified
Halovirus HRTV 5	dsDNA	Archaea	unclassified
Halovirus HRTV 7	dsDNA	Archaea	unclassified
Halovirus HGTV 1	dsDNA	Archaea	unclassified
Haloarcula hispanica icosahedral virus 2	dsDNA	Archaea	unclassified
Halovirus HCTV 5	dsDNA	Archaea	unclassified
Halorubrum phage HF2	dsDNA	Archaea	unclassified
Haloarcula phage SH1	dsDNA	Archaea	unclassified
Halovirus HHTV 2	dsDNA	Archaea	unclassified
Halovirus HHTV 1	dsDNA	Archaea	unclassified
Halorubrum pleomorphic virus 2	ssDNA	Archaea	unclassified
Halorubrum pleomorphic virus 6	ssDNA	Archaea	unclassified
Propionibacterium phage P100D	dsDNA	Bacteria	Caudovirales
Pseudomonas phage PAK P5	dsDNA	Bacteria	Caudovirales
Brucella phage Pr	dsDNA	Bacteria	Caudovirales
Pseudomonas phage PAK P1	dsDNA	Bacteria	Caudovirales
Pseudomonas phage PAK P2	dsDNA	Bacteria	Caudovirales
Mycobacterium phage SkiPole	dsDNA	Bacteria	Caudovirales
Salmonella phage ST160	dsDNA	Bacteria	Caudovirales
Listonella phage phiHSIC	dsDNA	Bacteria	Caudovirales
Listeria phage B025	dsDNA	Bacteria	Caudovirales
Mycobacterium phage Angel	dsDNA	Bacteria	Caudovirales
Salmonella phage vB SemP Emek	dsDNA	Bacteria	Caudovirales
Enterobacteria phage SfV	dsDNA	Bacteria	Caudovirales
Enterococcus phage phiFL1A	dsDNA	Bacteria	Caudovirales
Mycobacterium phage Che9d	dsDNA	Bacteria	Caudovirales
Mycobacterium phage Che9c	dsDNA	Bacteria	Caudovirales
Caulobacter phage CcrMagneto	dsDNA	Bacteria	Caudovirales
Cellulophaga phage phi19 1	dsDNA	Bacteria	Caudovirales
Yersinia phage phiYeO3 12	dsDNA	Bacteria	Caudovirales
Xylella phage Paz	dsDNA	Bacteria	Caudovirales
Pseudomonas phage D3	dsDNA	Bacteria	Caudovirales
Lactobacillus prophage Lj965	dsDNA	Bacteria	Caudovirales
Mycobacterium phage BigNuz	dsDNA	Bacteria	Caudovirales
Enterococcus phage EFRM31	dsDNA	Bacteria	Caudovirales
Mycobacterium phage Gumball	dsDNA	Bacteria	Caudovirales
Mycobacterium phage Goku	dsDNA	Bacteria	Caudovirales
Brochothrix phage A9	dsDNA	Bacteria	Caudovirales
Pseudomonas phage PAK P4	dsDNA	Bacteria	Caudovirales
Synechococcus phage S CAM8	dsDNA	Bacteria	Caudovirales
Synechococcus phage S CAM1	dsDNA	Bacteria	Caudovirales
Enterobacteria phage vB EcoM ACG C40	dsDNA	Bacteria	Caudovirales
Pseudomonas phage JBD30	dsDNA	Bacteria	Caudovirales
Acinetobacter phage Petty	dsDNA	Bacteria	Caudovirales
Salmonella phage SPN1S	dsDNA	Bacteria	Caudovirales
Yersinia phage phiR201	dsDNA	Bacteria	Caudovirales
Pseudomonas phage PAK P3	dsDNA	Bacteria	Caudovirales
Staphylococcus phage 88	dsDNA	Bacteria	Caudovirales
Pseudomonas phage 14 1	dsDNA	Bacteria	Caudovirales
Streptomyces phage SV1	dsDNA	Bacteria	Caudovirales
Pseudomonas phage PPpW 4	dsDNA	Bacteria	Caudovirales
Enterobacteria phage SP6	dsDNA	Bacteria	Caudovirales
Pseudomonas phage PPpW 3	dsDNA	Bacteria	Caudovirales
Paenibacillus phage PG1	dsDNA	Bacteria	Caudovirales
Salmonella phage SPN19	dsDNA	Bacteria	Caudovirales
Salmonella phage SE2	dsDNA	Bacteria	Caudovirales
Staphylococcus phage S25 3	dsDNA	Bacteria	Caudovirales
Staphylococcus phage S25 4	dsDNA	Bacteria	Caudovirales
Escherichia phage bV EcoS AKFV33	dsDNA	Bacteria	Caudovirales
Staphylococcus phage vB SepS SEP9	dsDNA	Bacteria	Caudovirales
Stx2 converting phage I	dsDNA	Bacteria	Caudovirales
Clostridium phage phiCTP1	dsDNA	Bacteria	Caudovirales
Helicobacter phage KHP30	dsDNA	Bacteria	Caudovirales
Mycobacterium phage SWU1	dsDNA	Bacteria	Caudovirales
Enterobacteria phage 13a	dsDNA	Bacteria	Caudovirales
Pseudomonas phage MP42	dsDNA	Bacteria	Caudovirales
Mycobacterium phage Alsfro	dsDNA	Bacteria	Caudovirales
Cronobacter phage vB CsaM GAP31	dsDNA	Bacteria	Caudovirales
Salmonella phage iEPS5	dsDNA	Bacteria	Caudovirales
Cronobacter phage vB CsaM GAP32	dsDNA	Bacteria	Caudovirales
Pseudomonas phage MP1412	dsDNA	Bacteria	Caudovirales
Stx2 converting phage 86	dsDNA	Bacteria	Caudovirales
Pseudomonas phage PaBG	dsDNA	Bacteria	Caudovirales
Burkholderia phage BcepMu	dsDNA	Bacteria	Caudovirales
Cellulophaga phage phi14 2	dsDNA	Bacteria	Caudovirales
Mycobacterium phage BillKnuckles	dsDNA	Bacteria	Caudovirales
Streptococcus phage SMP	dsDNA	Bacteria	Caudovirales
Xylella phage Xfas53	dsDNA	Bacteria	Caudovirales
Staphylococcus phage SA11	dsDNA	Bacteria	Caudovirales
Staphylococcus phage SA13	dsDNA	Bacteria	Caudovirales
Mycobacterium phage RidgeCB	dsDNA	Bacteria	Caudovirales
Burkholderia phage ST79	dsDNA	Bacteria	Caudovirales
Lactobacillus phage Sha1	dsDNA	Bacteria	Caudovirales
Vibrio phage ICP2	dsDNA	Bacteria	Caudovirales
Vibrio phage ICP1	dsDNA	Bacteria	Caudovirales
Enterobacteria phage RB69	dsDNA	Bacteria	Caudovirales
Cyanophage 9515 10a	dsDNA	Bacteria	Caudovirales
Cyanophage P SSP2	dsDNA	Bacteria	Caudovirales
Xanthomonas phage OP1	dsDNA	Bacteria	Caudovirales
Xanthomonas phage OP2	dsDNA	Bacteria	Caudovirales
Burkholderia phage phiE12 2	dsDNA	Bacteria	Caudovirales
Pseudomonas phage vB PaeS PMG1	dsDNA	Bacteria	Caudovirales
Mycobacterium phage Liefie	dsDNA	Bacteria	Caudovirales
Pseudomonas phage PaP2	dsDNA	Bacteria	Caudovirales
Pseudomonas phage PaP3	dsDNA	Bacteria	Caudovirales
Streptomyces phage Zemlya	dsDNA	Bacteria	Caudovirales
Synechococcus phage S RIP2	dsDNA	Bacteria	Caudovirales
Synechococcus phage S RIP1	dsDNA	Bacteria	Caudovirales
Staphylococcus phage K	dsDNA	Bacteria	Caudovirales
Synechococcus phage S SSM5	dsDNA	Bacteria	Caudovirales
Synechococcus phage S SSM4	dsDNA	Bacteria	Caudovirales
Synechococcus phage S SSM7	dsDNA	Bacteria	Caudovirales
Streptococcus phage YMC 2011	dsDNA	Bacteria	Caudovirales
Lactobacillus phage Lv 1	dsDNA	Bacteria	Caudovirales
Caulobacter phage CcrSwift	dsDNA	Bacteria	Caudovirales
Mycobacterium phage Fredward	dsDNA	Bacteria	Caudovirales
Lactococcus phage P680	dsDNA	Bacteria	Caudovirales
Mycobacterium phage Babsiella	dsDNA	Bacteria	Caudovirales
Lactococcus phage P335 sensu lato	dsDNA	Bacteria	Caudovirales
Pseudoalteromonas phage H105 1	dsDNA	Bacteria	Caudovirales
Lactobacillus phage Lrm1	dsDNA	Bacteria	Caudovirales
Paenibacillus phage phiIBB Pl23	dsDNA	Bacteria	Caudovirales
Pseudomonas phage D3112	dsDNA	Bacteria	Caudovirales
Cellulophaga phage phi19 3	dsDNA	Bacteria	Caudovirales
Burkholderia phage Bcep1	dsDNA	Bacteria	Caudovirales
Synechococcus phage S RSM4	dsDNA	Bacteria	Caudovirales
Mycobacterium phage Breezona	dsDNA	Bacteria	Caudovirales
Vibriophage VP4	dsDNA	Bacteria	Caudovirales
Lactobacillus phage LF1	dsDNA	Bacteria	Caudovirales
Phage phiJL001	dsDNA	Bacteria	Caudovirales
Mycobacterium phage Nala	dsDNA	Bacteria	Caudovirales
Mycobacterium phage Murphy	dsDNA	Bacteria	Caudovirales
Bacteriophage APSE 2	dsDNA	Bacteria	Caudovirales
Vibrio phage VBP32	dsDNA	Bacteria	Caudovirales
Mycobacterium phage Predator	dsDNA	Bacteria	Caudovirales
Pseudomonas phage KPP12	dsDNA	Bacteria	Caudovirales
Pseudomonas phage KPP10	dsDNA	Bacteria	Caudovirales
Clostridium phage phi24R	dsDNA	Bacteria	Caudovirales
Mycoplasma phage P1	dsDNA	Bacteria	Caudovirales
Mycobacterium phage Rosebush	dsDNA	Bacteria	Caudovirales
Lactobacillus phage c5	dsDNA	Bacteria	Caudovirales
Rhizobium phage vB RglS P106B	dsDNA	Bacteria	Caudovirales
Burkholderia phage Bcep43	dsDNA	Bacteria	Caudovirales
Mycobacterium phage Daenerys	dsDNA	Bacteria	Caudovirales
Lactobacillus phage LL H	dsDNA	Bacteria	Caudovirales
Bacillus phage Riggi	dsDNA	Bacteria	Caudovirales
Mycobacterium phage Bane2	dsDNA	Bacteria	Caudovirales
Mycobacterium phage Bane1	dsDNA	Bacteria	Caudovirales
Clostridium phage phiCP7R	dsDNA	Bacteria	Caudovirales
Mycobacterium phage KBG	dsDNA	Bacteria	Caudovirales
Xanthomonas phage Xop411	dsDNA	Bacteria	Caudovirales
Mycobacterium phage ScottMcG	dsDNA	Bacteria	Caudovirales
Salmonella phage SS3e	dsDNA	Bacteria	Caudovirales
Helicobacter phage phiHP33	dsDNA	Bacteria	Caudovirales
Pelagibacter phage HTVC019P	dsDNA	Bacteria	Caudovirales
Bacillus phage Fah	dsDNA	Bacteria	Caudovirales
Vibrio phage K139	dsDNA	Bacteria	Caudovirales
Mycobacterium phage SiSi	dsDNA	Bacteria	Caudovirales
Salmonella phage Marshall	dsDNA	Bacteria	Caudovirales
Rhodococcus phage ReqiDocB7	dsDNA	Bacteria	Caudovirales
Leuconostoc phage P793	dsDNA	Bacteria	Caudovirales
Pseudomonas phage LIT1	dsDNA	Bacteria	Caudovirales
Staphylococcus phage StauST398 2	dsDNA	Bacteria	Caudovirales
Staphylococcus phage StauST398 3	dsDNA	Bacteria	Caudovirales
Staphylococcus phage StauST398 1	dsDNA	Bacteria	Caudovirales
Campylobacter phage CPX	dsDNA	Bacteria	Caudovirales
Staphylococcus phage StauST398 4	dsDNA	Bacteria	Caudovirales
Staphylococcus phage StauST398 5	dsDNA	Bacteria	Caudovirales
Enterobacteria phage HK97	dsDNA	Bacteria	Caudovirales
Halomonas phage phiHAP 1	dsDNA	Bacteria	Caudovirales
Mycobacterium phage SargentShorty9	dsDNA	Bacteria	Caudovirales
Burkholderia phage BcepB1A	dsDNA	Bacteria	Caudovirales
Mycobacterium phage L5	dsDNA	Bacteria	Caudovirales
Riemerella phage RAP44	dsDNA	Bacteria	Caudovirales
Mycobacterium phage Kostya	dsDNA	Bacteria	Caudovirales
Colwellia phage 9A	dsDNA	Bacteria	Caudovirales
Haemophilus phage SuMu	dsDNA	Bacteria	Caudovirales
Staphylococcus phage JS01	dsDNA	Bacteria	Caudovirales
Bacillus phage BPS10C	dsDNA	Bacteria	Caudovirales
Staphylococcus phage 37	dsDNA	Bacteria	Caudovirales
Rhodobacter phage RcapMu	dsDNA	Bacteria	Caudovirales
Streptococcus phage SM1	dsDNA	Bacteria	Caudovirales
Mycobacterium phage 32HC	dsDNA	Bacteria	Caudovirales
Pseudomonas phage JBD5	dsDNA	Bacteria	Caudovirales
Aeromonas phage Aes508	dsDNA	Bacteria	Caudovirales
Clostridium phage c st	dsDNA	Bacteria	Caudovirales
Salmonella phage FSL SP 031	dsDNA	Bacteria	Caudovirales
Salmonella phage FSL SP 030	dsDNA	Bacteria	Caudovirales
Corynebacterium phage P1201	dsDNA	Bacteria	Caudovirales
Pectobacterium phage PM1	dsDNA	Bacteria	Caudovirales
Enterobacter phage PG7	dsDNA	Bacteria	Caudovirales
Enterobacteria phage P4	dsDNA	Bacteria	Caudovirales
Enterobacteria phage P1	dsDNA	Bacteria	Caudovirales
Enterobacteria phage P2	dsDNA	Bacteria	Caudovirales
Synechococcus phage S MbCM100	dsDNA	Bacteria	Caudovirales
Staphylococcus phage phi7401PVL	dsDNA	Bacteria	Caudovirales
Stenotrophomonas phage S1	dsDNA	Bacteria	Caudovirales
Azospirillum phage Cd	dsDNA	Bacteria	Caudovirales
Acinetobacter phage ZZ1	dsDNA	Bacteria	Caudovirales
Staphylococcus phage phiSauS IPLA88	dsDNA	Bacteria	Caudovirales
Enterococcus phage phiFL3A	dsDNA	Bacteria	Caudovirales
Shigella phage SfII	dsDNA	Bacteria	Caudovirales
Erwinia phage Ea9 2	dsDNA	Bacteria	Caudovirales
Mycobacterium phage Reprobate	dsDNA	Bacteria	Caudovirales
Shigella phage SfIV	dsDNA	Bacteria	Caudovirales
Mycobacterium phage First	dsDNA	Bacteria	Caudovirales
Salmonella phage SKML 39	dsDNA	Bacteria	Caudovirales
Mycobacterium phage Lilac	dsDNA	Bacteria	Caudovirales
Salmonella phage SPN3UB	dsDNA	Bacteria	Caudovirales
Streptococcus phage 5093	dsDNA	Bacteria	Caudovirales
Mycobacterium phage DS6A	dsDNA	Bacteria	Caudovirales
Clostridium phage phiCP39 O	dsDNA	Bacteria	Caudovirales
Synechococcus phage S PM2	dsDNA	Bacteria	Caudovirales
Streptococcus phage PH10	dsDNA	Bacteria	Caudovirales
Pseudomonas phage 119X	dsDNA	Bacteria	Caudovirales
Pseudomonas phage F8	dsDNA	Bacteria	Caudovirales
Bacillus phage CampHawk	dsDNA	Bacteria	Caudovirales
Mycobacterium phage Che8	dsDNA	Bacteria	Caudovirales
Planktothrix phage PaV LD	dsDNA	Bacteria	Caudovirales
Corynebacterium phage BFK20	dsDNA	Bacteria	Caudovirales
Mycobacterium phage Butterscotch	dsDNA	Bacteria	Caudovirales
Streptococcus phage 858	dsDNA	Bacteria	Caudovirales
Lactococcus phage 949	dsDNA	Bacteria	Caudovirales
Stx2 converting phage II	dsDNA	Bacteria	Caudovirales
Mycobacterium phage Perseus	dsDNA	Bacteria	Caudovirales
Pantoea phage LIMEzero	dsDNA	Bacteria	Caudovirales
Streptococcus phage SP QS1	dsDNA	Bacteria	Caudovirales
Escherichia phage HK75	dsDNA	Bacteria	Caudovirales
Edwardsiella phage eiAU 183	dsDNA	Bacteria	Caudovirales
Mycobacterium phage Phaux	dsDNA	Bacteria	Caudovirales
Salmonella phage ST64T	dsDNA	Bacteria	Caudovirales
Bordetella phage BIP 1	dsDNA	Bacteria	Caudovirales
Salmonella phage ST64B	dsDNA	Bacteria	Caudovirales
Ralstonia phage RSL1	dsDNA	Bacteria	Caudovirales
Lactococcus phage c2	dsDNA	Bacteria	Caudovirales
Celeribacter phage P12053L	dsDNA	Bacteria	Caudovirales
Mycobacterium phage Jabbawokkie	dsDNA	Bacteria	Caudovirales
Lactobacillus phage LL Ku	dsDNA	Bacteria	Caudovirales
Pseudomonas phage 73	dsDNA	Bacteria	Caudovirales
Mycobacterium phage Echild	dsDNA	Bacteria	Caudovirales
Bacillus phage Staley	dsDNA	Bacteria	Caudovirales
Mycobacterium phage LittleCherry	dsDNA	Bacteria	Caudovirales
Bacillus phage WBeta	dsDNA	Bacteria	Caudovirales
Enterobacteria phage PsP3	dsDNA	Bacteria	Caudovirales
Pseudomonas phage UFV P2	dsDNA	Bacteria	Caudovirales
Pseudomonad phage gh 1	dsDNA	Bacteria	Caudovirales
Streptococcus phage Sfi11	dsDNA	Bacteria	Caudovirales
Streptococcus phage Sfi19	dsDNA	Bacteria	Caudovirales
Prochlorococcus phage P SSP10	dsDNA	Bacteria	Caudovirales
Synechococcus phage S CBS1	dsDNA	Bacteria	Caudovirales
Synechococcus phage S CBS4	dsDNA	Bacteria	Caudovirales
Mycobacterium phage Adawi	dsDNA	Bacteria	Caudovirales
Enterobacteria phage Bp7	dsDNA	Bacteria	Caudovirales
Pseudomonas phage PAJU2	dsDNA	Bacteria	Caudovirales
Synechococcus phage S ShM2	dsDNA	Bacteria	Caudovirales
Enterobacteria phage BA14	dsDNA	Bacteria	Caudovirales
Yersinia phage Yepe2	dsDNA	Bacteria	Caudovirales
Myxococcus phage Mx8	dsDNA	Bacteria	Caudovirales
Bacillus phage G	dsDNA	Bacteria	Caudovirales
Mycobacterium phage Sarfire	dsDNA	Bacteria	Caudovirales
Mycobacterium phage Fruitloop	dsDNA	Bacteria	Caudovirales
Bacteroides phage B124 14	dsDNA	Bacteria	Caudovirales
Staphylococcus phage 29	dsDNA	Bacteria	Caudovirales
Pseudomonas phage LBL3	dsDNA	Bacteria	Caudovirales
Synechococcus phage S CRM01	dsDNA	Bacteria	Caudovirales
Bordetella phage BPP 1	dsDNA	Bacteria	Caudovirales
Bacillus phage BigBertha	dsDNA	Bacteria	Caudovirales
Staphylococcus phage vB SauM Romulus	dsDNA	Bacteria	Caudovirales
Staphylococcus phage phiMR25	dsDNA	Bacteria	Caudovirales
Mycobacterium phage Trouble	dsDNA	Bacteria	Caudovirales
Acinetobacter phage Abp1	dsDNA	Bacteria	Caudovirales
Acinetobacter phage AB3	dsDNA	Bacteria	Caudovirales
Mycobacterium phage Vista	dsDNA	Bacteria	Caudovirales
Microbacterium phage Min1	dsDNA	Bacteria	Caudovirales
Escherichia phage TL 2011b	dsDNA	Bacteria	Caudovirales
Escherichia phage TL 2011c	dsDNA	Bacteria	Caudovirales
Lactococcus phage 712	dsDNA	Bacteria	Caudovirales
Pseudomonas phage AF	dsDNA	Bacteria	Caudovirales
Mycobacterium phage Bruin	dsDNA	Bacteria	Caudovirales
Erwinia phage PhiEaH1	dsDNA	Bacteria	Caudovirales
Staphylococcus phage 2638A	dsDNA	Bacteria	Caudovirales
Aeromonas phage CC2	dsDNA	Bacteria	Caudovirales
Mycobacterium phage Donovan	dsDNA	Bacteria	Caudovirales
Pseudomonas phage JBD24	dsDNA	Bacteria	Caudovirales
Stx2 converting phage 1717	dsDNA	Bacteria	Caudovirales
Enterococcus phage phiFL2A	dsDNA	Bacteria	Caudovirales
Enterobacteria phage HK578	dsDNA	Bacteria	Caudovirales
Escherichia phage PhaxI	dsDNA	Bacteria	Caudovirales
Cronobacter phage vB CsaM GAP161	dsDNA	Bacteria	Caudovirales
Mycobacterium phage Violet	dsDNA	Bacteria	Caudovirales
Pseudomonas phage SN	dsDNA	Bacteria	Caudovirales
Enterobacteria phage N15	dsDNA	Bacteria	Caudovirales
Enterobacteria phage HX01	dsDNA	Bacteria	Caudovirales
Vibrio phage JA 1	dsDNA	Bacteria	Caudovirales
Streptococcus phage 2972	dsDNA	Bacteria	Caudovirales
Brochothrix phage NF5	dsDNA	Bacteria	Caudovirales
Listeria phage A500	dsDNA	Bacteria	Caudovirales
Shigella phage pSb 1	dsDNA	Bacteria	Caudovirales
Enterobacteria phage HK022	dsDNA	Bacteria	Caudovirales
Enterobacteria phage HK629	dsDNA	Bacteria	Caudovirales
Clostridium phage phiCD38 2	dsDNA	Bacteria	Caudovirales
Mycobacterium phage LeBron	dsDNA	Bacteria	Caudovirales
Shigella phage pSf 1	dsDNA	Bacteria	Caudovirales
Mannheimia phage vB MhM 1152AP	dsDNA	Bacteria	Caudovirales
Bacillus phage Blastoid	dsDNA	Bacteria	Caudovirales
Acinetobacter phage Acj61	dsDNA	Bacteria	Caudovirales
Staphylococcus phage StB27	dsDNA	Bacteria	Caudovirales
Staphylococcus phage StB20	dsDNA	Bacteria	Caudovirales
Pseudomonas phage LUZ19	dsDNA	Bacteria	Caudovirales
Mycobacterium phage CASbig	dsDNA	Bacteria	Caudovirales
Enterobacter phage IME11	dsDNA	Bacteria	Caudovirales
Rhodococcus phage ReqiPepy6	dsDNA	Bacteria	Caudovirales
Streptococcus phage phi3396	dsDNA	Bacteria	Caudovirales
Cyanophage S TIM5	dsDNA	Bacteria	Caudovirales
Helicobacter phage KHP40	dsDNA	Bacteria	Caudovirales
Mycobacterium phage Dylan	dsDNA	Bacteria	Caudovirales
Propionibacterium phage PHL071N05	dsDNA	Bacteria	Caudovirales
Synechococcus phage S RIM2 R1 1999	dsDNA	Bacteria	Caudovirales
Yersinia phage phiR1 RT	dsDNA	Bacteria	Caudovirales
Xanthomonas phage phiL7	dsDNA	Bacteria	Caudovirales
Mycobacterium phage Gadjet	dsDNA	Bacteria	Caudovirales
Staphylococcus phage phiNM3	dsDNA	Bacteria	Caudovirales
Clostridium phage phiCD6356	dsDNA	Bacteria	Caudovirales
Yersinia phage phi80 18	dsDNA	Bacteria	Caudovirales
Mycobacterium phage Nappy	dsDNA	Bacteria	Caudovirales
Salmonella phage FelixO1	dsDNA	Bacteria	Caudovirales
Mycobacterium phage Cooper	dsDNA	Bacteria	Caudovirales
Cellulophaga phage phi39 1	dsDNA	Bacteria	Caudovirales
Propionibacterium phage PHL010M04	dsDNA	Bacteria	Caudovirales
Synechococcus phage S MbCM6	dsDNA	Bacteria	Caudovirales
Synechococcus phage S MbCM7	dsDNA	Bacteria	Caudovirales
Mycobacterium phage EagleEye	dsDNA	Bacteria	Caudovirales
Propionibacterium phage PHL037M02	dsDNA	Bacteria	Caudovirales
Pseudomonas phage LUZ24	dsDNA	Bacteria	Caudovirales
Staphylococcus phage PH15	dsDNA	Bacteria	Caudovirales
Burkholderia phage KL3	dsDNA	Bacteria	Caudovirales
Burkholderia phage KL1	dsDNA	Bacteria	Caudovirales
Staphylococcus phage GH15	dsDNA	Bacteria	Caudovirales
Cyanophage P RSM1	dsDNA	Bacteria	Caudovirales
Cyanophage P RSM6	dsDNA	Bacteria	Caudovirales
Staphylococcus phage GRCS	dsDNA	Bacteria	Caudovirales
Bacillus phage B103	dsDNA	Bacteria	Caudovirales
Staphylococcus phage phiRS7	dsDNA	Bacteria	Caudovirales
Propionibacterium phage P104A	dsDNA	Bacteria	Caudovirales
Streptomyces phage mu1 6	dsDNA	Bacteria	Caudovirales
Cellulophaga phage phi46 3	dsDNA	Bacteria	Caudovirales
Cellulophaga phage phi46 1	dsDNA	Bacteria	Caudovirales
Lactococcus phage bIBB29	dsDNA	Bacteria	Caudovirales
Staphylococcus phage phiMR11	dsDNA	Bacteria	Caudovirales
Pseudomonas phage LKD16	dsDNA	Bacteria	Caudovirales
Brucella phage Tb	dsDNA	Bacteria	Caudovirales
Enterobacteria phage vB EcoS Rogue1	dsDNA	Bacteria	Caudovirales
Enterobacter phage EcP1	dsDNA	Bacteria	Caudovirales
Streptomyce phage TG1	dsDNA	Bacteria	Caudovirales
Staphylococcus phage tp310 2	dsDNA	Bacteria	Caudovirales
Enterobacteria phage RTP	dsDNA	Bacteria	Caudovirales
Campylobacter phage CP21	dsDNA	Bacteria	Caudovirales
Bacillus phage TP21 L	dsDNA	Bacteria	Caudovirales
Haemophilus phage Aaphi23	dsDNA	Bacteria	Caudovirales
Lactococcus phage bIL309	dsDNA	Bacteria	Caudovirales
Staphylococcus phage phi13	dsDNA	Bacteria	Caudovirales
Lactobacillus prophage Lj928	dsDNA	Bacteria	Caudovirales
Pseudomonas phage vB Pae TbilisiM32	dsDNA	Bacteria	Caudovirales
Vibrio phage pVp 1	dsDNA	Bacteria	Caudovirales
Enterobacteria phage mEpX1	dsDNA	Bacteria	Caudovirales
Enterobacteria phage mEpX2	dsDNA	Bacteria	Caudovirales
Mycobacterium phage Kugel	dsDNA	Bacteria	Caudovirales
Mycobacterium phage Trixie	dsDNA	Bacteria	Caudovirales
Mycobacterium phage Porky	dsDNA	Bacteria	Caudovirales
Vibrio phage VPMS1	dsDNA	Bacteria	Caudovirales
Erwinia phage Ea35 70	dsDNA	Bacteria	Caudovirales
Listeria phage A511	dsDNA	Bacteria	Caudovirales
Mycobacterium phage HINdeR	dsDNA	Bacteria	Caudovirales
Listeria phage P35	dsDNA	Bacteria	Caudovirales
Bacillus phage GA 1	dsDNA	Bacteria	Caudovirales
Enterobacteria phage HK630	dsDNA	Bacteria	Caudovirales
Mycobacterium phage JacAttac	dsDNA	Bacteria	Caudovirales
Ralstonia phage RSB3	dsDNA	Bacteria	Caudovirales
Ralstonia phage RSB2	dsDNA	Bacteria	Caudovirales
Ralstonia phage RSB1	dsDNA	Bacteria	Caudovirales
Enterobacteria phage HK140	dsDNA	Bacteria	Caudovirales
Mycobacterium phage Troll4	dsDNA	Bacteria	Caudovirales
Staphylococcus phage JD007	dsDNA	Bacteria	Caudovirales
Bacillus phage Page	dsDNA	Bacteria	Caudovirales
Pseudomonas phage vB Pae Kakheti25	dsDNA	Bacteria	Caudovirales
Mycobacterium phage PattyP	dsDNA	Bacteria	Caudovirales
Pseudomonas phage CHA P1	dsDNA	Bacteria	Caudovirales
Staphylococcus phage phiETA2	dsDNA	Bacteria	Caudovirales
Staphylococcus phage phiETA3	dsDNA	Bacteria	Caudovirales
Pseudomonas phage phiKMV	dsDNA	Bacteria	Caudovirales
Burkholderia phage Bcep781	dsDNA	Bacteria	Caudovirales
Vibrio phage VP882	dsDNA	Bacteria	Caudovirales
Bacillus phage Grass	dsDNA	Bacteria	Caudovirales
Acinetobacter phage Ac42	dsDNA	Bacteria	Caudovirales
Enterococcus phage phiEF24C	dsDNA	Bacteria	Caudovirales
Mycobacterium phage Contagion	dsDNA	Bacteria	Caudovirales
Tetrasphaera phage TJE1	dsDNA	Bacteria	Caudovirales
Clostridium phage phi3626	dsDNA	Bacteria	Caudovirales
Pseudomonas phage M6	dsDNA	Bacteria	Caudovirales
Mycobacterium phage Adzzy	dsDNA	Bacteria	Caudovirales
Lactobacillus phage phiadh	dsDNA	Bacteria	Caudovirales
Mycobacterium phage Qyrzula	dsDNA	Bacteria	Caudovirales
Shigella phage Shfl1	dsDNA	Bacteria	Caudovirales
Escherichia phage 2 JES 2013	dsDNA	Bacteria	Caudovirales
Enterobacteria phage ime09	dsDNA	Bacteria	Caudovirales
Mycobacterium phage Bobi	dsDNA	Bacteria	Caudovirales
Lactococcus phage Q54	dsDNA	Bacteria	Caudovirales
Cyanophage PSS2	dsDNA	Bacteria	Caudovirales
Bacillus phage Slash	dsDNA	Bacteria	Caudovirales
Synechococcus phage metaG MbCM1	dsDNA	Bacteria	Caudovirales
Enterobacteria phage IME08	dsDNA	Bacteria	Caudovirales
Mycobacterium phage Artemis2UCLA	dsDNA	Bacteria	Caudovirales
Puniceispirillum phage HMO 2011	dsDNA	Bacteria	Caudovirales
Mycobacterium phage Dandelion	dsDNA	Bacteria	Caudovirales
Pseudomonas phage phiCTX	dsDNA	Bacteria	Caudovirales
Lactococcus phage phi7	dsDNA	Bacteria	Caudovirales
Staphylococcus phage 42E	dsDNA	Bacteria	Caudovirales
Bacillus phage phiNIT1	dsDNA	Bacteria	Caudovirales
Prochlorococcus phage P HM2	dsDNA	Bacteria	Caudovirales
Prochlorococcus phage P HM1	dsDNA	Bacteria	Caudovirales
Streptococcus phage TP J34	dsDNA	Bacteria	Caudovirales
Mycobacterium phage Fishburne	dsDNA	Bacteria	Caudovirales
Lactococcus phage KSY1	dsDNA	Bacteria	Caudovirales
Thermus phage phiYS40	dsDNA	Bacteria	Caudovirales
Propionibacterium phage PA6	dsDNA	Bacteria	Caudovirales
Arthrobacter phage vB ArS ArV2	dsDNA	Bacteria	Caudovirales
Staphylococcus phage Sb 1	dsDNA	Bacteria	Caudovirales
Shigella phage EP23	dsDNA	Bacteria	Caudovirales
Mycobacterium phage Graduation	dsDNA	Bacteria	Caudovirales
Mycobacterium phage Corndog	dsDNA	Bacteria	Caudovirales
Mycobacterium phage Lockley	dsDNA	Bacteria	Caudovirales
Mycobacterium phage U2	dsDNA	Bacteria	Caudovirales
Mycobacterium phage KayaCho	dsDNA	Bacteria	Caudovirales
Synechococcus phage S CBS2	dsDNA	Bacteria	Caudovirales
Synechococcus phage S CBS3	dsDNA	Bacteria	Caudovirales
Rhodobacter phage RC1	dsDNA	Bacteria	Caudovirales
Salmonella phage FSL SP 004	dsDNA	Bacteria	Caudovirales
Enterococcus phage phiFL4A	dsDNA	Bacteria	Caudovirales
Lactococcus phage bIL311	dsDNA	Bacteria	Caudovirales
Lactococcus phage bIL310	dsDNA	Bacteria	Caudovirales
Rhodothermus phage RM378	dsDNA	Bacteria	Caudovirales
Lactococcus phage bIL312	dsDNA	Bacteria	Caudovirales
Mycobacterium phage Brujita	dsDNA	Bacteria	Caudovirales
Mycobacterium phage Wildcat	dsDNA	Bacteria	Caudovirales
Mycobacterium phage PG1	dsDNA	Bacteria	Caudovirales
Enterobacteria phage ST104	dsDNA	Bacteria	Caudovirales
Bacillus phage BPS13	dsDNA	Bacteria	Caudovirales
Pseudomonas phage PT5	dsDNA	Bacteria	Caudovirales
Pseudomonas phage PT2	dsDNA	Bacteria	Caudovirales
Streptomyces phage Sujidade	dsDNA	Bacteria	Caudovirales
Lactococcus phage P087	dsDNA	Bacteria	Caudovirales
Mycobacterium phage BPs	dsDNA	Bacteria	Caudovirales
Dickeya phage Limestone	dsDNA	Bacteria	Caudovirales
Propionibacterium phage PHL111M01	dsDNA	Bacteria	Caudovirales
Pseudomonas phage vB PaeM C2 10 Ab1	dsDNA	Bacteria	Caudovirales
Lactobacillus phage ATCC 8014 B1	dsDNA	Bacteria	Caudovirales
Erwinia phage FE44	dsDNA	Bacteria	Caudovirales
Mycobacterium phage 40AC	dsDNA	Bacteria	Caudovirales
Mycobacterium phage Ramsey	dsDNA	Bacteria	Caudovirales
Mycobacterium phage Bernardo	dsDNA	Bacteria	Caudovirales
Mycobacterium phage Dumbo	dsDNA	Bacteria	Caudovirales
Listeria phage LP 125	dsDNA	Bacteria	Caudovirales
Ralstonia phage RSA1	dsDNA	Bacteria	Caudovirales
Enterobacterial phage mEp390	dsDNA	Bacteria	Caudovirales
Enterobacteria phage JS98	dsDNA	Bacteria	Caudovirales
Enterococcus phage IME EF3	dsDNA	Bacteria	Caudovirales
Pseudomonas phage PB1	dsDNA	Bacteria	Caudovirales
Clostridium phage phiCP34O	dsDNA	Bacteria	Caudovirales
Streptococcus phage Cp 1	dsDNA	Bacteria	Caudovirales
Rhizobium phage vB RleS L338C	dsDNA	Bacteria	Caudovirales
Bacillus phage 0305phi8 36	dsDNA	Bacteria	Caudovirales
Bacillus phage Cherry	dsDNA	Bacteria	Caudovirales
Bacillus phage Glittering	dsDNA	Bacteria	Caudovirales
Mycobacterium phage Crossroads	dsDNA	Bacteria	Caudovirales
Mycobacterium phage Leo	dsDNA	Bacteria	Caudovirales
Pseudomonas phage phi 2	dsDNA	Bacteria	Caudovirales
Klebsiella phage 0507 KN2 1	dsDNA	Bacteria	Caudovirales
Lactobacillus phage phiAQ113	dsDNA	Bacteria	Caudovirales
Mannheimia phage phiMHaA1	dsDNA	Bacteria	Caudovirales
Lactococcus phage phiLC3	dsDNA	Bacteria	Caudovirales
Vibrio phage VPUSM 8	dsDNA	Bacteria	Caudovirales
Burkholderia phage Bcep176	dsDNA	Bacteria	Caudovirales
Roseobacter phage RDJL Phi 1	dsDNA	Bacteria	Caudovirales
Synechococcus phage syn9	dsDNA	Bacteria	Caudovirales
Caulobacter phage CcrColossus	dsDNA	Bacteria	Caudovirales
Enterobacteria phage 4MG	dsDNA	Bacteria	Caudovirales
Burkholderia phage BcepNazgul	dsDNA	Bacteria	Caudovirales
Enterobacteria phage IME10	dsDNA	Bacteria	Caudovirales
Bacillus phage Bastille	dsDNA	Bacteria	Caudovirales
Rhodococcus phage ReqiPoco6	dsDNA	Bacteria	Caudovirales
Streptococcus phage P9	dsDNA	Bacteria	Caudovirales
Bacillus phage IEBH	dsDNA	Bacteria	Caudovirales
Staphylococcus phage phiNM	dsDNA	Bacteria	Caudovirales
Mycobacterium phage Wanda	dsDNA	Bacteria	Caudovirales
Enterobacteria phage T1	dsDNA	Bacteria	Caudovirales
Enterobacteria phage T3	dsDNA	Bacteria	Caudovirales
Enterobacteria phage T4	dsDNA	Bacteria	Caudovirales
Enterobacteria phage T5	dsDNA	Bacteria	Caudovirales
Burkholderia phage JG068	dsDNA	Bacteria	Caudovirales
Enterobacteria phage T7	dsDNA	Bacteria	Caudovirales
Staphylococcus phage SA12	dsDNA	Bacteria	Caudovirales
Mycobacterium phage Patience	dsDNA	Bacteria	Caudovirales
Staphylococcus phage phi5967PVL	dsDNA	Bacteria	Caudovirales
Edwardsiella phage PEi21	dsDNA	Bacteria	Caudovirales
Vibrio phage ICP3	dsDNA	Bacteria	Caudovirales
Salmonella phage FSL SP 076	dsDNA	Bacteria	Caudovirales
Mycobacterium phage Pleione	dsDNA	Bacteria	Caudovirales
Burkholderia phage BcepC6B	dsDNA	Bacteria	Caudovirales
Pseudomonas phage LMA2	dsDNA	Bacteria	Caudovirales
Lactobacillus phage PL 1	dsDNA	Bacteria	Caudovirales
Staphylococcus phage 92	dsDNA	Bacteria	Caudovirales
Clostridium phage phiCP13O	dsDNA	Bacteria	Caudovirales
Propionibacterium phage P105	dsDNA	Bacteria	Caudovirales
Brochothrix phage BL3	dsDNA	Bacteria	Caudovirales
Pseudomonas phage B3	dsDNA	Bacteria	Caudovirales
Lactococcus phage 340	dsDNA	Bacteria	Caudovirales
Klebsiella phage K11	dsDNA	Bacteria	Caudovirales
Enterobacteria phage SPC35	dsDNA	Bacteria	Caudovirales
Enterobacteria phage K1 5	dsDNA	Bacteria	Caudovirales
Burkholderia phage phiE202	dsDNA	Bacteria	Caudovirales
Staphylococcus phage PVL	dsDNA	Bacteria	Caudovirales
Enterobacteria phage mEp235	dsDNA	Bacteria	Caudovirales
Enterobacteria phage mEp237	dsDNA	Bacteria	Caudovirales
Mycobacterium phage Chah	dsDNA	Bacteria	Caudovirales
Thermus phage P23 45	dsDNA	Bacteria	Caudovirales
Clavibacter phage CMP1	dsDNA	Bacteria	Caudovirales
Cyanophage SS120 1	dsDNA	Bacteria	Caudovirales
Burkholderia phage KS14	dsDNA	Bacteria	Caudovirales
Burkholderia phage KS10	dsDNA	Bacteria	Caudovirales
Bordetella phage BMP 1	dsDNA	Bacteria	Caudovirales
Lactococcus phage 1706	dsDNA	Bacteria	Caudovirales
Burkholderia phage phi1026b	dsDNA	Bacteria	Caudovirales
Sinorhizobium phage PBC5	dsDNA	Bacteria	Caudovirales
Salmonella phage S16	dsDNA	Bacteria	Caudovirales
Pseudomonas phage LUZ7	dsDNA	Bacteria	Caudovirales
Cellulophaga phage phiSM	dsDNA	Bacteria	Caudovirales
Enterobacteria phage lambda	dsDNA	Bacteria	Caudovirales
Cellulophaga phage phiST	dsDNA	Bacteria	Caudovirales
Mycobacterium phage Catdawg	dsDNA	Bacteria	Caudovirales
Mycobacterium phage Job42	dsDNA	Bacteria	Caudovirales
Mycobacterium phage PhatBacter	dsDNA	Bacteria	Caudovirales
Mycobacterium phage 244	dsDNA	Bacteria	Caudovirales
Streptomyces phage phiHau3	dsDNA	Bacteria	Caudovirales
Mycobacterium phage Cali	dsDNA	Bacteria	Caudovirales
Pseudomonas phage PaP1	dsDNA	Bacteria	Caudovirales
Pseudoalteromonas phage RIO 1	dsDNA	Bacteria	Caudovirales
Staphylococcus phage TEM123	dsDNA	Bacteria	Caudovirales
Mycobacterium phage AnnaL29	dsDNA	Bacteria	Caudovirales
Escherichia phage phiV10	dsDNA	Bacteria	Caudovirales
Pseudomonas phage F10	dsDNA	Bacteria	Caudovirales
Mycobacterium phage Ardmore	dsDNA	Bacteria	Caudovirales
Salmonella phage phiSG JL2	dsDNA	Bacteria	Caudovirales
Bacillus phage Eoghan	dsDNA	Bacteria	Caudovirales
Bdellovibrio phage phi1422	dsDNA	Bacteria	Caudovirales
Mycobacterium phage Bruns	dsDNA	Bacteria	Caudovirales
Clostridium phage phiC2	dsDNA	Bacteria	Caudovirales
Staphylococcus phage 52A	dsDNA	Bacteria	Caudovirales
Streptomyces phage phiC31	dsDNA	Bacteria	Caudovirales
Mycobacterium phage Rizal	dsDNA	Bacteria	Caudovirales
Vibrio phage SIO 2	dsDNA	Bacteria	Caudovirales
Staphylococcus phage phiSA012	dsDNA	Bacteria	Caudovirales
Salmonella phage PVP SE1	dsDNA	Bacteria	Caudovirales
Mycobacterium phage Pipefish	dsDNA	Bacteria	Caudovirales
Pseudomonas phage JG024	dsDNA	Bacteria	Caudovirales
Mycobacterium phage Adler	dsDNA	Bacteria	Caudovirales
Erwinia phage phiEa104	dsDNA	Bacteria	Caudovirales
Bacillus phage BCD7	dsDNA	Bacteria	Caudovirales
Erwinia phage phiEa100	dsDNA	Bacteria	Caudovirales
Clostridium phage phiCD27	dsDNA	Bacteria	Caudovirales
Mycobacterium phage PegLeg	dsDNA	Bacteria	Caudovirales
Lactobacillus phage Lb338 1	dsDNA	Bacteria	Caudovirales
Mycobacterium phage CRB1	dsDNA	Bacteria	Caudovirales
Mycobacterium phage Avani	dsDNA	Bacteria	Caudovirales
Pectobacterium phage PP1	dsDNA	Bacteria	Caudovirales
Enterobacteria phage vB EcoS ACG M12	dsDNA	Bacteria	Caudovirales
Burkholderia phage BcepIL02	dsDNA	Bacteria	Caudovirales
Staphylococcus phage 80alpha	dsDNA	Bacteria	Caudovirales
Cronobacter phage vB CsaP GAP52	dsDNA	Bacteria	Caudovirales
Vibrio phage CP T1	dsDNA	Bacteria	Caudovirales
Phormidium phage Pf WMP3	dsDNA	Bacteria	Caudovirales
Bacillus phage PM1	dsDNA	Bacteria	Caudovirales
Pasteurella phage F108	dsDNA	Bacteria	Caudovirales
Lactobacillus phage phiJL 1	dsDNA	Bacteria	Caudovirales
Salmonella phage 7 11	dsDNA	Bacteria	Caudovirales
Staphylococcus phage 85	dsDNA	Bacteria	Caudovirales
Clostridium phage phiZP2	dsDNA	Bacteria	Caudovirales
Actinomyces phage Av 1	dsDNA	Bacteria	Caudovirales
Lactobacillus phage phiLdb	dsDNA	Bacteria	Caudovirales
Staphylococcus phage phiSauS IPLA35	dsDNA	Bacteria	Caudovirales
Vibrio phage VH7D	dsDNA	Bacteria	Caudovirales
Psychrobacter phage pOW20 A	dsDNA	Bacteria	Caudovirales
Yersinia phage PY54	dsDNA	Bacteria	Caudovirales
Shigella phage Ag3	dsDNA	Bacteria	Caudovirales
Aeromonas phage Aes012	dsDNA	Bacteria	Caudovirales
Mycobacterium phage ArcherS7	dsDNA	Bacteria	Caudovirales
Cellulophaga phage phi13 2	dsDNA	Bacteria	Caudovirales
Agrobacterium phage 7 7 1	dsDNA	Bacteria	Caudovirales
Cronobacter phage ESP2949 1	dsDNA	Bacteria	Caudovirales
Enterobacteria phage HK446	dsDNA	Bacteria	Caudovirales
Listeria phage LP 037	dsDNA	Bacteria	Caudovirales
Mycobacterium phage CrimD	dsDNA	Bacteria	Caudovirales
Salmonella phage RE 2010	dsDNA	Bacteria	Caudovirales
Cellulophaga phage phi17 1	dsDNA	Bacteria	Caudovirales
Cellulophaga phage phi17 2	dsDNA	Bacteria	Caudovirales
Liberibacter phage SC2	dsDNA	Bacteria	Caudovirales
Liberibacter phage SC1	dsDNA	Bacteria	Caudovirales
Mycobacterium phage Bxb1	dsDNA	Bacteria	Caudovirales
Rhodococcus phage E3	dsDNA	Bacteria	Caudovirales
Streptococcus phage PH15	dsDNA	Bacteria	Caudovirales
Escherichia phage phAPEC8	dsDNA	Bacteria	Caudovirales
Pectobacterium phage My1	dsDNA	Bacteria	Caudovirales
Leuconostoc phage Lmd1	dsDNA	Bacteria	Caudovirales
Vibrio phage VvAW1	dsDNA	Bacteria	Caudovirales
Lactobacillus phage Lc Nu	dsDNA	Bacteria	Caudovirales
Burkholderia phage Bcep22	dsDNA	Bacteria	Caudovirales
Streptococcus phage phiNJ2	dsDNA	Bacteria	Caudovirales
Lactobacillus phage JCL1032	dsDNA	Bacteria	Caudovirales
Mycobacterium phage Thibault	dsDNA	Bacteria	Caudovirales
Citrobacter phage CR8	dsDNA	Bacteria	Caudovirales
Propionibacterium phage P101A	dsDNA	Bacteria	Caudovirales
Mycobacterium phage Drago	dsDNA	Bacteria	Caudovirales
Bacillus phage Spock	dsDNA	Bacteria	Caudovirales
Burkholderia phage AH2	dsDNA	Bacteria	Caudovirales
Vibrio phage vB VpaS MAR10	dsDNA	Bacteria	Caudovirales
Pectobacterium phage phiTE	dsDNA	Bacteria	Caudovirales
Thermoanaerobacterium phage THSA 485A	dsDNA	Bacteria	Caudovirales
Prochlorococcus phage Syn1	dsDNA	Bacteria	Caudovirales
Lactococcus phage sk1	dsDNA	Bacteria	Caudovirales
Cellulophaga phage phi12 1	dsDNA	Bacteria	Caudovirales
Streptococcus phage Sfi21	dsDNA	Bacteria	Caudovirales
Mycobacterium phage Peaches	dsDNA	Bacteria	Caudovirales
Campylobacter phage NCTC12673	dsDNA	Bacteria	Caudovirales
Staphylococcus phage 66	dsDNA	Bacteria	Caudovirales
Shewanella phage Spp001	dsDNA	Bacteria	Caudovirales
Cronobacter phage CR5	dsDNA	Bacteria	Caudovirales
Cronobacter phage CR3	dsDNA	Bacteria	Caudovirales
Cronobacter phage CR9	dsDNA	Bacteria	Caudovirales
Synechococcus phage P60	dsDNA	Bacteria	Caudovirales
Pseudomonas phage phiKZ	dsDNA	Bacteria	Caudovirales
Rhodococcus phage RGL3	dsDNA	Bacteria	Caudovirales
Enterobacteria phage Phi1	dsDNA	Bacteria	Caudovirales
Propionibacterium phage PAS50	dsDNA	Bacteria	Caudovirales
Mycobacterium phage TM4	dsDNA	Bacteria	Caudovirales
Bacillus phage phiCM3	dsDNA	Bacteria	Caudovirales
Cellulophaga phage phi10 1	dsDNA	Bacteria	Caudovirales
Salmonella phage Vi06	dsDNA	Bacteria	Caudovirales
Clostridium phage phiCD119	dsDNA	Bacteria	Caudovirales
Mycobacterium phage Redno2	dsDNA	Bacteria	Caudovirales
Mycobacterium phage Gizmo	dsDNA	Bacteria	Caudovirales
Escherichia phage rv5	dsDNA	Bacteria	Caudovirales
Salmonella phage SETP13	dsDNA	Bacteria	Caudovirales
Mycobacterium phage Turbido	dsDNA	Bacteria	Caudovirales
Mycobacterium phage GUmbie	dsDNA	Bacteria	Caudovirales
Campylobacter phage CP30A	dsDNA	Bacteria	Caudovirales
Cellulophaga phage phi18 3	dsDNA	Bacteria	Caudovirales
Cellulophaga phage phi18 1	dsDNA	Bacteria	Caudovirales
Lactococcus phage asccphi28	dsDNA	Bacteria	Caudovirales
Vibrio phage pYD38 B	dsDNA	Bacteria	Caudovirales
Vibrio phage VpV262	dsDNA	Bacteria	Caudovirales
Lactococcus phage TP901 1	dsDNA	Bacteria	Caudovirales
Mycobacterium phage Che12	dsDNA	Bacteria	Caudovirales
Mycobacterium phage Wheeler	dsDNA	Bacteria	Caudovirales
Lactobacillus phage KC5a	dsDNA	Bacteria	Caudovirales
Cyanophage NATL2A 133	dsDNA	Bacteria	Caudovirales
Burkholderia phage phi52237	dsDNA	Bacteria	Caudovirales
Escherichia phage Lw1	dsDNA	Bacteria	Caudovirales
Burkholderia phage BcepGomr	dsDNA	Bacteria	Caudovirales
Bacillus phage SP10	dsDNA	Bacteria	Caudovirales
Mycobacterium phage PBI1	dsDNA	Bacteria	Caudovirales
Xanthomonas phage vB XveM DIBBI	dsDNA	Bacteria	Caudovirales
Croceibacter phage P2559Y	dsDNA	Bacteria	Caudovirales
Salmonella phage FSL SP 058	dsDNA	Bacteria	Caudovirales
Croceibacter phage P2559S	dsDNA	Bacteria	Caudovirales
Mycobacterium phage Llij	dsDNA	Bacteria	Caudovirales
Mycobacterium phage Firecracker	dsDNA	Bacteria	Caudovirales
Staphylococcus phage phiSLT	dsDNA	Bacteria	Caudovirales
Enterobacteria phage RB14	dsDNA	Bacteria	Caudovirales
Enterobacteria phage RB16	dsDNA	Bacteria	Caudovirales
Mycobacterium phage BTCU 1	dsDNA	Bacteria	Caudovirales
Streptococcus phage EJ 1	dsDNA	Bacteria	Caudovirales
Cellulophaga phage phi4 1	dsDNA	Bacteria	Caudovirales
Staphylococcus phage vB SauM Remus	dsDNA	Bacteria	Caudovirales
Pseudoalteromonas phage pYD6 A	dsDNA	Bacteria	Caudovirales
Enterobacteria phage CC31	dsDNA	Bacteria	Caudovirales
Lactobacillus phage J 1	dsDNA	Bacteria	Caudovirales
Aeromonas phage phiAS7	dsDNA	Bacteria	Caudovirales
Aeromonas phage phiAS5	dsDNA	Bacteria	Caudovirales
Aeromonas phage phiAS4	dsDNA	Bacteria	Caudovirales
Mycobacterium phage Myrna	dsDNA	Bacteria	Caudovirales
Escherichia phage N4	dsDNA	Bacteria	Caudovirales
Enterobacteria phage JL1	dsDNA	Bacteria	Caudovirales
Listeria phage A006	dsDNA	Bacteria	Caudovirales
Streptococcus phage DT1	dsDNA	Bacteria	Caudovirales
Staphylococcus phage S24 1	dsDNA	Bacteria	Caudovirales
Pseudomonas phage phi297	dsDNA	Bacteria	Caudovirales
Listeria phage LP 110	dsDNA	Bacteria	Caudovirales
Bacillus phage BCJA1c	dsDNA	Bacteria	Caudovirales
Salmonella phage Maynard	dsDNA	Bacteria	Caudovirales
Pseudomonas phage DMS3	dsDNA	Bacteria	Caudovirales
Mycobacterium phage Conspiracy	dsDNA	Bacteria	Caudovirales
Mycobacterium phage Severus	dsDNA	Bacteria	Caudovirales
Mycobacterium phage Halo	dsDNA	Bacteria	Caudovirales
Synechococcus phage S SM2	dsDNA	Bacteria	Caudovirales
Synechococcus phage S SM1	dsDNA	Bacteria	Caudovirales
Pelagibacter phage HTVC010P	dsDNA	Bacteria	Caudovirales
Enterobacteria phage phiP27	dsDNA	Bacteria	Caudovirales
Roseobacter phage SIO1	dsDNA	Bacteria	Caudovirales
Psychrobacter phage Psymv2	dsDNA	Bacteria	Caudovirales
Rhodococcus phage RER2	dsDNA	Bacteria	Caudovirales
Pediococcus phage clP1	dsDNA	Bacteria	Caudovirales
Bdellovibrio phage phi1402	dsDNA	Bacteria	Caudovirales
Enterobacter phage Enc34	dsDNA	Bacteria	Caudovirales
Mycobacterium phage Oline	dsDNA	Bacteria	Caudovirales
Geobacillus phage GBSV1	dsDNA	Bacteria	Caudovirales
Staphylococcus phage 96	dsDNA	Bacteria	Caudovirales
Pseudomonas phage JG004	dsDNA	Bacteria	Caudovirales
Mycobacterium phage WIVsmall	dsDNA	Bacteria	Caudovirales
Mycobacterium phage Whirlwind	dsDNA	Bacteria	Caudovirales
Mycobacterium phage Omega	dsDNA	Bacteria	Caudovirales
Salmonella phage epsilon34	dsDNA	Bacteria	Caudovirales
Mycobacterium phage PhrostyMug	dsDNA	Bacteria	Caudovirales
Propionibacterium phage P100 1	dsDNA	Bacteria	Caudovirales
Leuconostoc phage phiLN04	dsDNA	Bacteria	Caudovirales
Erwinia phage vB EamP L1	dsDNA	Bacteria	Caudovirales
Enterococcus phage BC 611	dsDNA	Bacteria	Caudovirales
Mycobacterium phage BarrelRoll	dsDNA	Bacteria	Caudovirales
Salmonella phage ViI	dsDNA	Bacteria	Caudovirales
Propionibacterium phage P100 A	dsDNA	Bacteria	Caudovirales
Vibrio phage VP93	dsDNA	Bacteria	Caudovirales
Yersinia phage L 413C	dsDNA	Bacteria	Caudovirales
Pseudomonas phage tf	dsDNA	Bacteria	Caudovirales
Escherichia phage Cba120	dsDNA	Bacteria	Caudovirales
Mycobacterium phage Suffolk	dsDNA	Bacteria	Caudovirales
Mycobacterium phage Akoma	dsDNA	Bacteria	Caudovirales
Lactococcus phage BK5 T	dsDNA	Bacteria	Caudovirales
Mycobacterium phage Solon	dsDNA	Bacteria	Caudovirales
Clostridium phage vB CpeS CP51	dsDNA	Bacteria	Caudovirales
Bacillus phage Finn	dsDNA	Bacteria	Caudovirales
Aeromonas phage 65	dsDNA	Bacteria	Caudovirales
Enterobacteria phage vB EcoM FV3	dsDNA	Bacteria	Caudovirales
Mycobacterium phage Blue7	dsDNA	Bacteria	Caudovirales
Propionibacterium phage ATCC29399B T	dsDNA	Bacteria	Caudovirales
Rhizobium phage 16 3	dsDNA	Bacteria	Caudovirales
Acinetobacter phage Acj9	dsDNA	Bacteria	Caudovirales
Propionibacterium phage ATCC29399B C	dsDNA	Bacteria	Caudovirales
Escherichia phage D108	dsDNA	Bacteria	Caudovirales
Bacillus phage BtCS33	dsDNA	Bacteria	Caudovirales
Enterococcus phage EFAP 1	dsDNA	Bacteria	Caudovirales
Lactococcus phage bIL286	dsDNA	Bacteria	Caudovirales
Lactococcus phage bIL285	dsDNA	Bacteria	Caudovirales
Pseudomonas phage phiPsa374	dsDNA	Bacteria	Caudovirales
Aggregatibacter phage S1249	dsDNA	Bacteria	Caudovirales
Mycobacterium phage Jobu08	dsDNA	Bacteria	Caudovirales
Tsukamurella phage TPA2	dsDNA	Bacteria	Caudovirales
Salmonella phage Fels 2	dsDNA	Bacteria	Caudovirales
Bacillus phage B4	dsDNA	Bacteria	Caudovirales
Pseudomonas phage 201phi2 1	dsDNA	Bacteria	Caudovirales
Enterobacteria phage NJ01	dsDNA	Bacteria	Caudovirales
Bacillus phage vB BceM Bc431v3	dsDNA	Bacteria	Caudovirales
Halocynthia phage JM 2012	dsDNA	Bacteria	Caudovirales
Burkholderia phage phiE255	dsDNA	Bacteria	Caudovirales
Rhodococcus phage ReqiPine5	dsDNA	Bacteria	Caudovirales
Erwinia amylovora phage Era103	dsDNA	Bacteria	Caudovirales
Burkholderia phage DC1	dsDNA	Bacteria	Caudovirales
Mycobacterium phage Catera	dsDNA	Bacteria	Caudovirales
Listeria phage B054	dsDNA	Bacteria	Caudovirales
Thalassomonas phage BA3	dsDNA	Bacteria	Caudovirales
Xylella phage Prado	dsDNA	Bacteria	Caudovirales
Bacillus phage Andromeda	dsDNA	Bacteria	Caudovirales
Staphylococcus phage phiN315	dsDNA	Bacteria	Caudovirales
Vibrio phage vB VchM 138	dsDNA	Bacteria	Caudovirales
Pseudomonas phage MPK7	dsDNA	Bacteria	Caudovirales
Pseudomonas phage MPK6	dsDNA	Bacteria	Caudovirales
Mycobacterium phage BellusTerra	dsDNA	Bacteria	Caudovirales
Mycobacterium phage Hamulus	dsDNA	Bacteria	Caudovirales
Prochlorococcus phage P RSM4	dsDNA	Bacteria	Caudovirales
Ralstonia phage RSK1	dsDNA	Bacteria	Caudovirales
Mycobacterium phage Phelemich	dsDNA	Bacteria	Caudovirales
Bacillus phage phiAGATE	dsDNA	Bacteria	Caudovirales
Listeria phage P40	dsDNA	Bacteria	Caudovirales
Thermus phage TMA	dsDNA	Bacteria	Caudovirales
Mycobacterium phage CloudWang3	dsDNA	Bacteria	Caudovirales
Burkholderia phage BcepMigl	dsDNA	Bacteria	Caudovirales
Shigella phage SP18	dsDNA	Bacteria	Caudovirales
Mycobacterium phage ET08	dsDNA	Bacteria	Caudovirales
Citrobacter phage CR44b	dsDNA	Bacteria	Caudovirales
Mycobacterium phage DrDrey	dsDNA	Bacteria	Caudovirales
Actinoplanes phage phiAsp2	dsDNA	Bacteria	Caudovirales
Mycobacterium phage HufflyPuff	dsDNA	Bacteria	Caudovirales
Iodobacteriophage phiPLPE	dsDNA	Bacteria	Caudovirales
Mycobacterium phage PLot	dsDNA	Bacteria	Caudovirales
Pelagibacter phage HTVC011P	dsDNA	Bacteria	Caudovirales
Mycobacterium phage Quink	dsDNA	Bacteria	Caudovirales
Mycobacterium phage Angelica	dsDNA	Bacteria	Caudovirales
Yersinia phage phiR1 37	dsDNA	Bacteria	Caudovirales
Staphylococcus phage CNPH82	dsDNA	Bacteria	Caudovirales
Mycobacterium phage Giles	dsDNA	Bacteria	Caudovirales
Rhodococcus phage RRH1	dsDNA	Bacteria	Caudovirales
Lactobacillus phage A2	dsDNA	Bacteria	Caudovirales
Vibrio phage KVP40	dsDNA	Bacteria	Caudovirales
Pectobacterium phage ZF40	dsDNA	Bacteria	Caudovirales
Staphylococcus phage 55	dsDNA	Bacteria	Caudovirales
Staphylococcus phage 53	dsDNA	Bacteria	Caudovirales
Clavibacter phage CN1A	dsDNA	Bacteria	Caudovirales
Pantoea phage LIMElight	dsDNA	Bacteria	Caudovirales
Staphylococcus phage X2	dsDNA	Bacteria	Caudovirales
Staphylococcus prophage phiPV83	dsDNA	Bacteria	Caudovirales
Bacillus phage phi29	dsDNA	Bacteria	Caudovirales
Erwinia phage ENT90	dsDNA	Bacteria	Caudovirales
Mycobacterium phage MichelleMyBell	dsDNA	Bacteria	Caudovirales
Enterobacteria phage ES18	dsDNA	Bacteria	Caudovirales
Vibrio phage PVA1	dsDNA	Bacteria	Caudovirales
Enterobacteria phage RB32	dsDNA	Bacteria	Caudovirales
Mycobacterium phage Astraea	dsDNA	Bacteria	Caudovirales
Mycobacterium phage Konstantine	dsDNA	Bacteria	Caudovirales
Flavobacterium phage 11b	dsDNA	Bacteria	Caudovirales
Staphylococcus phage Twort	dsDNA	Bacteria	Caudovirales
Streptomyces phage VWB	dsDNA	Bacteria	Caudovirales
Staphylococcus phage SAP 2	dsDNA	Bacteria	Caudovirales
Geobacillus phage GBK2	dsDNA	Bacteria	Caudovirales
Mycobacterium phage Phlyer	dsDNA	Bacteria	Caudovirales
Mycobacterium phage RhynO	dsDNA	Bacteria	Caudovirales
Microbacterium phage vB MoxS ISF9	dsDNA	Bacteria	Caudovirales
Escherichia phage P13374	dsDNA	Bacteria	Caudovirales
Staphylococcus phage P954	dsDNA	Bacteria	Caudovirales
Providencia phage Redjac	dsDNA	Bacteria	Caudovirales
Propionibacterium phage PHL112N00	dsDNA	Bacteria	Caudovirales
Mycobacterium phage Nyxis	dsDNA	Bacteria	Caudovirales
Stenotrophomonas phage IME15	dsDNA	Bacteria	Caudovirales
Mycobacterium phage Validus	dsDNA	Bacteria	Caudovirales
Cronobacter phage vB CskP GAP227	dsDNA	Bacteria	Caudovirales
Bacillus phage Pony	dsDNA	Bacteria	Caudovirales
Mycobacterium phage Dreamboat	dsDNA	Bacteria	Caudovirales
Streptococcus phage C1	dsDNA	Bacteria	Caudovirales
Enterobacteria phage Chi	dsDNA	Bacteria	Caudovirales
Mycobacterium phage Butters	dsDNA	Bacteria	Caudovirales
Mycobacterium phage Pukovnik	dsDNA	Bacteria	Caudovirales
Listeria phage vB LmoM AG20	dsDNA	Bacteria	Caudovirales
Mycobacterium phage Doom	dsDNA	Bacteria	Caudovirales
Escherichia phage wV8	dsDNA	Bacteria	Caudovirales
Enterobacteria phage UAB Phi78	dsDNA	Bacteria	Caudovirales
Escherichia phage wV7	dsDNA	Bacteria	Caudovirales
Vibrio phage nt 1	dsDNA	Bacteria	Caudovirales
Listeria phage A118	dsDNA	Bacteria	Caudovirales
Klebsiella phage JD001	dsDNA	Bacteria	Caudovirales
Bacillus phage Curly	dsDNA	Bacteria	Caudovirales
Lactococcus phage BM13	dsDNA	Bacteria	Caudovirales
Enterobacteria phage fiAA91 ss	dsDNA	Bacteria	Caudovirales
Klebsiella phage phiKO2	dsDNA	Bacteria	Caudovirales
Escherichia phage vB EcoP G7C	dsDNA	Bacteria	Caudovirales
Mycobacterium phage Bethlehem	dsDNA	Bacteria	Caudovirales
Mycobacterium phage DNAIII	dsDNA	Bacteria	Caudovirales
Mycobacterium phage Chy5	dsDNA	Bacteria	Caudovirales
Mycobacterium phage Chy4	dsDNA	Bacteria	Caudovirales
Enterobacterial phage mEp213	dsDNA	Bacteria	Caudovirales
Acinetobacter phage Bphi B1251	dsDNA	Bacteria	Caudovirales
Pseudomonas phage Bf7	dsDNA	Bacteria	Caudovirales
Enterococcus phage phiEf11	dsDNA	Bacteria	Caudovirales
Enterobacteria phage P22	dsDNA	Bacteria	Caudovirales
Enterobacteria phage vB KleM RaK2	dsDNA	Bacteria	Caudovirales
Streptomyces phage phiBT1	dsDNA	Bacteria	Caudovirales
Lactobacillus phage phiJB	dsDNA	Bacteria	Caudovirales
Bacillus virus 1	dsDNA	Bacteria	Caudovirales
Bacillus phage vB BanS Tsamsa	dsDNA	Bacteria	Caudovirales
Mycobacterium phage Redi	dsDNA	Bacteria	Caudovirales
Lactococcus phage phiL47	dsDNA	Bacteria	Caudovirales
Salmonella phage SSU5	dsDNA	Bacteria	Caudovirales
Bacillus phage SPO1	dsDNA	Bacteria	Caudovirales
Burkholderia phage BcepNY3	dsDNA	Bacteria	Caudovirales
Bacillus phage PBC1	dsDNA	Bacteria	Caudovirales
Lactococcus phage bIL67	dsDNA	Bacteria	Caudovirales
Clostridium phage phiCP26F	dsDNA	Bacteria	Caudovirales
Mycobacterium phage Papyrus	dsDNA	Bacteria	Caudovirales
Cyanophage PP	dsDNA	Bacteria	Caudovirales
Listeria phage 2389	dsDNA	Bacteria	Caudovirales
Acinetobacter phage IME AB3	dsDNA	Bacteria	Caudovirales
Streptomyces phage Lika	dsDNA	Bacteria	Caudovirales
Mycobacterium phage LinStu	dsDNA	Bacteria	Caudovirales
Enterobacteria phage VT2 Sakai	dsDNA	Bacteria	Caudovirales
Thermus phage phi OH2	dsDNA	Bacteria	Caudovirales
Cyanophage NATL1A 7	dsDNA	Bacteria	Caudovirales
Haemophilus phage HP1	dsDNA	Bacteria	Caudovirales
Haemophilus phage HP2	dsDNA	Bacteria	Caudovirales
Caulobacter phage phiCbK	dsDNA	Bacteria	Caudovirales
Thermus phage P74 26	dsDNA	Bacteria	Caudovirales
Staphylococcus phage phiETA	dsDNA	Bacteria	Caudovirales
Staphylococcus phage 3A	dsDNA	Bacteria	Caudovirales
Staphylococcus phage 47	dsDNA	Bacteria	Caudovirales
Lactobacillus phage phiAT3	dsDNA	Bacteria	Caudovirales
Mycobacterium phage SG4	dsDNA	Bacteria	Caudovirales
Clostridium phage phiCPV4	dsDNA	Bacteria	Caudovirales
Mycobacterium phage Wee	dsDNA	Bacteria	Caudovirales
Enterobacteria phage Mu	dsDNA	Bacteria	Caudovirales
Mycobacterium phage Jolie1	dsDNA	Bacteria	Caudovirales
Mycobacterium phage Jolie2	dsDNA	Bacteria	Caudovirales
Yersinia phage Yep phi	dsDNA	Bacteria	Caudovirales
Mycobacterium phage Barnyard	dsDNA	Bacteria	Caudovirales
Enterobacteria phage phiEcoM GJ1	dsDNA	Bacteria	Caudovirales
Mycobacterium phage Cjw1	dsDNA	Bacteria	Caudovirales
Salmonella phage FSL SP 088	dsDNA	Bacteria	Caudovirales
Mycobacterium phage Phrux	dsDNA	Bacteria	Caudovirales
Sodalis phage SO 1	dsDNA	Bacteria	Caudovirales
Aeromonas phage Aeh1	dsDNA	Bacteria	Caudovirales
Streptococcus phage O1205	dsDNA	Bacteria	Caudovirales
Mycobacterium phage Jasper	dsDNA	Bacteria	Caudovirales
Clostridium phage phi8074 B1	dsDNA	Bacteria	Caudovirales
Synechococcus phage S IOM18	dsDNA	Bacteria	Caudovirales
Mycobacterium phage HanShotFirst	dsDNA	Bacteria	Caudovirales
Enterobacteria phage mEp460	dsDNA	Bacteria	Caudovirales
Mycobacterium phage PMC	dsDNA	Bacteria	Caudovirales
Mycobacterium phage Charlie	dsDNA	Bacteria	Caudovirales
Enterobacteria phage mEp043 c 1	dsDNA	Bacteria	Caudovirales
Mycobacterium phage Stinger	dsDNA	Bacteria	Caudovirales
Streptococcus phage Dp 1	dsDNA	Bacteria	Caudovirales
Enterobacteria phage 933W	dsDNA	Bacteria	Caudovirales
Enterobacteria phage HK225	dsDNA	Bacteria	Caudovirales
Pseudomonas phage OBP	dsDNA	Bacteria	Caudovirales
Mycobacterium phage LHTSCC	dsDNA	Bacteria	Caudovirales
Vibrio phage vB VpaM MAR	dsDNA	Bacteria	Caudovirales
Cellulophaga phage phi38 1	dsDNA	Bacteria	Caudovirales
Erwinia phage phiEaH2	dsDNA	Bacteria	Caudovirales
Mycobacterium phage 39HC	dsDNA	Bacteria	Caudovirales
Mycobacterium phage Saal	dsDNA	Bacteria	Caudovirales
Lactococcus phage jm2	dsDNA	Bacteria	Caudovirales
Lactococcus phage jm3	dsDNA	Bacteria	Caudovirales
Vibrio phage kappa	dsDNA	Bacteria	Caudovirales
Pseudomonas phage NH 4	dsDNA	Bacteria	Caudovirales
Salmonella phage PhiSH19	dsDNA	Bacteria	Caudovirales
Vibrio phage 11895 B1	dsDNA	Bacteria	Caudovirales
Weissella phage phiYS61	dsDNA	Bacteria	Caudovirales
Mycobacterium phage Wile	dsDNA	Bacteria	Caudovirales
Burkholderia phage phiE125	dsDNA	Bacteria	Caudovirales
Bacillus phage phIS3501	dsDNA	Bacteria	Caudovirales
Pseudomonas phage JBD88a	dsDNA	Bacteria	Caudovirales
Morganella phage MmP1	dsDNA	Bacteria	Caudovirales
Salmonella phage Jersey	dsDNA	Bacteria	Caudovirales
Mycobacterium phage Rumpelstiltskin	dsDNA	Bacteria	Caudovirales
Enterobacteria phage TLS	dsDNA	Bacteria	Caudovirales
Mycobacterium phage Courthouse	dsDNA	Bacteria	Caudovirales
Enterobacteria phage JS10	dsDNA	Bacteria	Caudovirales
Gordonia phage GRU1	dsDNA	Bacteria	Caudovirales
Mycobacterium phage Larva	dsDNA	Bacteria	Caudovirales
Listeria phage LP 030 2	dsDNA	Bacteria	Caudovirales
Enterobacteria phage K30	dsDNA	Bacteria	Caudovirales
Xanthomonas citri phage CP2	dsDNA	Bacteria	Caudovirales
Staphylococcus phage SAP 26	dsDNA	Bacteria	Caudovirales
Clostridium phage PhiS63	dsDNA	Bacteria	Caudovirales
Mycobacterium phage Boomer	dsDNA	Bacteria	Caudovirales
Lactococcus phage Tuc2009	dsDNA	Bacteria	Caudovirales
Staphylococcus phage EW	dsDNA	Bacteria	Caudovirales
Streptococcus phage TP 778L	dsDNA	Bacteria	Caudovirales
Mycobacterium phage DeadP	dsDNA	Bacteria	Caudovirales
Salinivibrio phage CW02	dsDNA	Bacteria	Caudovirales
Streptococcus phage Abc2	dsDNA	Bacteria	Caudovirales
Staphylococcus phage 71	dsDNA	Bacteria	Caudovirales
Bacillus phage BMBtp2	dsDNA	Bacteria	Caudovirales
Staphylococcus phage 77	dsDNA	Bacteria	Caudovirales
Mycobacterium phage Acadian	dsDNA	Bacteria	Caudovirales
Aeromonas phage vB AsaM 56	dsDNA	Bacteria	Caudovirales
Burkholderia phage BcepF1	dsDNA	Bacteria	Caudovirales
Klebsiella phage KP15	dsDNA	Bacteria	Caudovirales
Mycobacterium phage MoMoMixon	dsDNA	Bacteria	Caudovirales
Enterobacteria phage RB51	dsDNA	Bacteria	Caudovirales
Synechococcus phage KBS M 1A	dsDNA	Bacteria	Caudovirales
Synechococcus phage S SKS1	dsDNA	Bacteria	Caudovirales
Bacillus phage MG B1	dsDNA	Bacteria	Caudovirales
Yersinia phage Berlin	dsDNA	Bacteria	Caudovirales
Erwinia phage phiEt88	dsDNA	Bacteria	Caudovirales
Nocardia phage NBR1	dsDNA	Bacteria	Caudovirales
Prochlorococcus phage Syn33	dsDNA	Bacteria	Caudovirales
Cronobacter phage phiES15	dsDNA	Bacteria	Caudovirales
Staphylococcus phage phi 12	dsDNA	Bacteria	Caudovirales
Mycobacterium phage Nigel	dsDNA	Bacteria	Caudovirales
Pseudomonas phage F116	dsDNA	Bacteria	Caudovirales
Enterobacteria phage vB EcoM VR7	dsDNA	Bacteria	Caudovirales
Pseudomonas phage Phi S1	dsDNA	Bacteria	Caudovirales
Vibrio phage VP2	dsDNA	Bacteria	Caudovirales
Mycobacterium phage Oaker	dsDNA	Bacteria	Caudovirales
Vibrio phage VHML	dsDNA	Bacteria	Caudovirales
Pseudomonas phage YuA	dsDNA	Bacteria	Caudovirales
Pseudomonas phage TL	dsDNA	Bacteria	Caudovirales
Vibrio phage VP5	dsDNA	Bacteria	Caudovirales
Erwinia phage vB EamM Y2	dsDNA	Bacteria	Caudovirales
Pseudomonas phage phiIBB PF7A	dsDNA	Bacteria	Caudovirales
Mycobacterium phage Newman	dsDNA	Bacteria	Caudovirales
Propionibacterium phage PHL060L00	dsDNA	Bacteria	Caudovirales
Salmonella phage SETP3	dsDNA	Bacteria	Caudovirales
Salmonella phage SETP7	dsDNA	Bacteria	Caudovirales
Bacillus phage Gamma	dsDNA	Bacteria	Caudovirales
Streptomyces phage R4	dsDNA	Bacteria	Caudovirales
Alteromonas phage vB AmaP AD45 P1	dsDNA	Bacteria	Caudovirales
Streptomyces phage phiSASD1	dsDNA	Bacteria	Caudovirales
Enterobacterial phage mEp234	dsDNA	Bacteria	Caudovirales
Mycobacterium phage Phaedrus	dsDNA	Bacteria	Caudovirales
Vibrio phage VBP47	dsDNA	Bacteria	Caudovirales
Shigella phage Shfl2	dsDNA	Bacteria	Caudovirales
Mycobacterium phage 20ES	dsDNA	Bacteria	Caudovirales
Rhodococcus phage REQ1	dsDNA	Bacteria	Caudovirales
Aeromonas phage PX29	dsDNA	Bacteria	Caudovirales
Pseudomonas phage phi15	dsDNA	Bacteria	Caudovirales
Propionibacterium phage PHL067M10	dsDNA	Bacteria	Caudovirales
Xanthomonas phage Xp10	dsDNA	Bacteria	Caudovirales
Xanthomonas phage Xp15	dsDNA	Bacteria	Caudovirales
Bacillus phage phi105	dsDNA	Bacteria	Caudovirales
Streptococcus phage MM1	dsDNA	Bacteria	Caudovirales
Bacillus phage Troll	dsDNA	Bacteria	Caudovirales
Propionibacterium phage PHL114L00	dsDNA	Bacteria	Caudovirales
Vibrio phage N4	dsDNA	Bacteria	Caudovirales
Edwardsiella phage MSW 3	dsDNA	Bacteria	Caudovirales
Enterobacteria phage JK06	dsDNA	Bacteria	Caudovirales
Escherichia phage phiKT	dsDNA	Bacteria	Caudovirales
Pseudomonas phage Lu11	dsDNA	Bacteria	Caudovirales
Burkholderia phage KS5	dsDNA	Bacteria	Caudovirales
Enterobacteria phage HK633	dsDNA	Bacteria	Caudovirales
Burkholderia phage KS9	dsDNA	Bacteria	Caudovirales
Clostridium phage phiMMP04	dsDNA	Bacteria	Caudovirales
Clostridium phage phiMMP02	dsDNA	Bacteria	Caudovirales
Mycobacterium phage Alma	dsDNA	Bacteria	Caudovirales
Cronobacter phage ENT39118	dsDNA	Bacteria	Caudovirales
Bacillus phage SPP1	dsDNA	Bacteria	Caudovirales
Prochlorococcus phage P SSP7	dsDNA	Bacteria	Caudovirales
Mycobacterium phage Jovo	dsDNA	Bacteria	Caudovirales
Bacillus phage BCP78	dsDNA	Bacteria	Caudovirales
Acinetobacter phage 133	dsDNA	Bacteria	Caudovirales
Pseudomonas phage MP29	dsDNA	Bacteria	Caudovirales
Salmonella phage SPN9CC	dsDNA	Bacteria	Caudovirales
Pseudomonas phage PA1 KOR 2010	dsDNA	Bacteria	Caudovirales
Lactobacillus phage phig1e	dsDNA	Bacteria	Caudovirales
Prochlorococcus phage MED4 213	dsDNA	Bacteria	Caudovirales
Kluyvera phage Kvp1	dsDNA	Bacteria	Caudovirales
Mycobacterium phage Aeneas	dsDNA	Bacteria	Caudovirales
Staphylococcus phage SMSAP5	dsDNA	Bacteria	Caudovirales
Erwinia phage phiEa21 4	dsDNA	Bacteria	Caudovirales
Salmonella phage vB SosS Oslo	dsDNA	Bacteria	Caudovirales
Cronobacter phage ENT47670	dsDNA	Bacteria	Caudovirales
Pseudomonas phage phiIBB PAA2	dsDNA	Bacteria	Caudovirales
Mycobacterium phage Spud	dsDNA	Bacteria	Caudovirales
Enterobacteria phage vB EcoP ACG C91	dsDNA	Bacteria	Caudovirales
Lactococcus phage jj50	dsDNA	Bacteria	Caudovirales
Staphylococcus phage vB SepiS phiIPLA7	dsDNA	Bacteria	Caudovirales
Staphylococcus phage vB SepiS phiIPLA5	dsDNA	Bacteria	Caudovirales
Mycobacterium phage Obama12	dsDNA	Bacteria	Caudovirales
Stenotrophomonas phage Smp131	dsDNA	Bacteria	Caudovirales
Staphylococcus phage 69	dsDNA	Bacteria	Caudovirales
Mycobacterium phage SDcharge11	dsDNA	Bacteria	Caudovirales
Aeromonas phage 25	dsDNA	Bacteria	Caudovirales
Prochlorococcus phage MED4 184	dsDNA	Bacteria	Caudovirales
Streptococcus phage M102	dsDNA	Bacteria	Caudovirales
Klebsiella phage KP27	dsDNA	Bacteria	Caudovirales
Propionibacterium phage PAD20	dsDNA	Bacteria	Caudovirales
Enterobacteria phage RB43	dsDNA	Bacteria	Caudovirales
Aeromonas phage phiO18P	dsDNA	Bacteria	Caudovirales
Enterobacteria phage RB49	dsDNA	Bacteria	Caudovirales
Escherichia phage ADB 2	dsDNA	Bacteria	Caudovirales
Serratia phage Eta	dsDNA	Bacteria	Caudovirales
Escherichia phage KBNP1711	dsDNA	Bacteria	Caudovirales
Escherichia phage KBNP21	dsDNA	Bacteria	Caudovirales
Mycobacterium phage D29	dsDNA	Bacteria	Caudovirales
Mycobacterium phage Faith1	dsDNA	Bacteria	Caudovirales
Yersinia phage phiA1122	dsDNA	Bacteria	Caudovirales
Staphylococcus phage 187	dsDNA	Bacteria	Caudovirales
Pseudomonas phage phikF77	dsDNA	Bacteria	Caudovirales
Enterobacteria phage JSE	dsDNA	Bacteria	Caudovirales
Pseudomonas phage EL	dsDNA	Bacteria	Caudovirales
Lactococcus phage P008	dsDNA	Bacteria	Caudovirales
Staphylococcus phage G1	dsDNA	Bacteria	Caudovirales
Burkholderia phage phi644 2	dsDNA	Bacteria	Caudovirales
Mycobacterium phage Zaka	dsDNA	Bacteria	Caudovirales
Mycobacterium phage DD5	dsDNA	Bacteria	Caudovirales
Lactococcus phage r1t	dsDNA	Bacteria	Caudovirales
Pseudomonas phage SPM 1	dsDNA	Bacteria	Caudovirales
Lactococcus phage bIL170	dsDNA	Bacteria	Caudovirales
Bacteroides phage B40 8	dsDNA	Bacteria	Caudovirales
Enterobacteria phage Min27	dsDNA	Bacteria	Caudovirales
Enterobacteria phage EcoDS1	dsDNA	Bacteria	Caudovirales
Escherichia phage HK639	dsDNA	Bacteria	Caudovirales
Staphylococcus phage 44AHJD	dsDNA	Bacteria	Caudovirales
Vibrio phage SHOU24	dsDNA	Bacteria	Caudovirales
Prochlorococcus phage P SSM3	dsDNA	Bacteria	Caudovirales
Prochlorococcus phage P SSM2	dsDNA	Bacteria	Caudovirales
Prochlorococcus phage P SSM7	dsDNA	Bacteria	Caudovirales
Prochlorococcus phage P SSM4	dsDNA	Bacteria	Caudovirales
Caulobacter phage CcrRogue	dsDNA	Bacteria	Caudovirales
Propionibacterium phage PHL113M01	dsDNA	Bacteria	Caudovirales
Mycobacterium phage Euphoria	dsDNA	Bacteria	Caudovirales
Salmonella phage vB SenS Ent1	dsDNA	Bacteria	Caudovirales
Achromobacter phage JWAlpha	dsDNA	Bacteria	Caudovirales
Mycobacterium phage Dori	dsDNA	Bacteria	Caudovirales
Mycobacterium phage Bxz1	dsDNA	Bacteria	Caudovirales
Salmonella phage L13	dsDNA	Bacteria	Caudovirales
Mycobacterium phage Bxz2	dsDNA	Bacteria	Caudovirales
Enterobacteria phage 285P	dsDNA	Bacteria	Caudovirales
Lactobacillus phage LP65	dsDNA	Bacteria	Caudovirales
Synechococcus phage Syn19	dsDNA	Bacteria	Caudovirales
Mycobacterium phage vB MapS FF47	dsDNA	Bacteria	Caudovirales
Mycobacterium phage Velveteen	dsDNA	Bacteria	Caudovirales
Mycobacterium phage Orion	dsDNA	Bacteria	Caudovirales
Enterobacteria phage EPS7	dsDNA	Bacteria	Caudovirales
Lactococcus phage ul36	dsDNA	Bacteria	Caudovirales
Enterobacteria phage K1E	dsDNA	Bacteria	Caudovirales
Mycobacterium phage JAMaL	dsDNA	Bacteria	Caudovirales
Enterobacteria phage K1F	dsDNA	Bacteria	Caudovirales
Caulobacter phage CcrKarma	dsDNA	Bacteria	Caudovirales
Acinetobacter phage Presley	dsDNA	Bacteria	Caudovirales
Paenibacillus phage Davies	dsDNA	Bacteria	Caudovirales
Staphylococcus phage phiPVL108	dsDNA	Bacteria	Caudovirales
Sphingomonas phage PAU	dsDNA	Bacteria	Caudovirales
Pelagibacter phage HTVC008M	dsDNA	Bacteria	Caudovirales
Xanthomonas phage CP1	dsDNA	Bacteria	Caudovirales
Pseudomonas phage vB PaeP p2 10 Or1	dsDNA	Bacteria	Caudovirales
Erwinia phage PEp14	dsDNA	Bacteria	Caudovirales
Pseudomonas phage MP38	dsDNA	Bacteria	Caudovirales
Deftia phage phiW 14	dsDNA	Bacteria	Caudovirales
Serratia phage phiMAM1	dsDNA	Bacteria	Caudovirales
Helicobacter phage 1961P	dsDNA	Bacteria	Caudovirales
Erwinia phage vB EamP S6	dsDNA	Bacteria	Caudovirales
Mycobacterium phage Adjutor	dsDNA	Bacteria	Caudovirales
Mycobacterium phage Pacc40	dsDNA	Bacteria	Caudovirales
Enterobacteria phage SSL 2009a	dsDNA	Bacteria	Caudovirales
Salmonella phage SFP10	dsDNA	Bacteria	Caudovirales
Rhizobium phage RR1 B	dsDNA	Bacteria	Caudovirales
Rhizobium phage RR1 A	dsDNA	Bacteria	Caudovirales
Klebsiella phage F19	dsDNA	Bacteria	Caudovirales
Staphylococcus phage 11	dsDNA	Bacteria	Caudovirales
Gordonia phage GTE2	dsDNA	Bacteria	Caudovirales
Gordonia phage GTE5	dsDNA	Bacteria	Caudovirales
Gordonia phage GTE7	dsDNA	Bacteria	Caudovirales
Staphylococcus phage YMC 09 04 R1988	dsDNA	Bacteria	Caudovirales
Aeromonas phage 31	dsDNA	Bacteria	Caudovirales
Mycobacterium phage Muddy	dsDNA	Bacteria	Caudovirales
Streptococcus phage 7201	dsDNA	Bacteria	Caudovirales
Mycobacterium phage Tweety	dsDNA	Bacteria	Caudovirales
Klebsiella phage KP32	dsDNA	Bacteria	Caudovirales
Klebsiella phage KP34	dsDNA	Bacteria	Caudovirales
Klebsiella phage KP36	dsDNA	Bacteria	Caudovirales
Pseudoalteromonas phage PM2	dsDNA	Bacteria	Corticoviridae
Pseudomonas phage phi2954	dsRNA	Bacteria	Cystoviridae
Pseudomonas phage phi13	dsRNA	Bacteria	Cystoviridae
Pseudomonas phage phi8	dsRNA	Bacteria	Cystoviridae
Pseudomonas phage phi6	dsRNA	Bacteria	Cystoviridae
Pseudomonas phage phi12	dsRNA	Bacteria	Cystoviridae
Ralstonia phage RSM3	ssDNA	Bacteria	Inoviridae
Ralstonia phage RSM1	ssDNA	Bacteria	Inoviridae
Ralstonia phage RSS0	ssDNA	Bacteria	Inoviridae
Ralstonia phage RSS1	ssDNA	Bacteria	Inoviridae
Enterobacteria phage If1	ssDNA	Bacteria	Inoviridae
Vibrio phage fs1	ssDNA	Bacteria	Inoviridae
Vibrio phage fs2	ssDNA	Bacteria	Inoviridae
Stenotrophomonas phage phiSMA7	ssDNA	Bacteria	Inoviridae
Enterobacteria phage I2 2	ssDNA	Bacteria	Inoviridae
Ralstonia phage RSS20	ssDNA	Bacteria	Inoviridae
Enterobacteria phage Ike	ssDNA	Bacteria	Inoviridae
Pseudomonas phage Pf3	ssDNA	Bacteria	Inoviridae
Pseudomonas phage Pf1	ssDNA	Bacteria	Inoviridae
Ralstonia phage RSS30	ssDNA	Bacteria	Inoviridae
Spiroplasma kunkelii virus SkV1 CR2 3x	ssDNA	Bacteria	Inoviridae
Spiroplasma phage 1 C74	ssDNA	Bacteria	Inoviridae
Vibrio phage VEJphi	ssDNA	Bacteria	Inoviridae
Spiroplasma phage 1 R8A2B	ssDNA	Bacteria	Inoviridae
Enterobacteria phage M13	ssDNA	Bacteria	Inoviridae
Stenotrophomonas phage phiSHP2	ssDNA	Bacteria	Inoviridae
Ralstonia phage p12J	ssDNA	Bacteria	Inoviridae
Ralstonia phage 1 NP 2014	ssDNA	Bacteria	Inoviridae
Vibrio phage Vf33	ssDNA	Bacteria	Inoviridae
Vibrio phage CTX	ssDNA	Bacteria	Inoviridae
Xanthomonas phage Cf1c	ssDNA	Bacteria	Inoviridae
Vibrio phage VSK	ssDNA	Bacteria	Inoviridae
Ralstonia phage PE226	ssDNA	Bacteria	Inoviridae
Vibrio phage KSF 1phi	ssDNA	Bacteria	Inoviridae
Vibrio phage Vf12	ssDNA	Bacteria	Inoviridae
Enterobacteria phage C 1 INW 2012	Plus-ssRNA	Bacteria	Leviviridae
Enterobacteria phage FI sensu lato	Plus-ssRNA	Bacteria	Leviviridae
Pseudomonas phage PRR1	Plus-ssRNA	Bacteria	Leviviridae
Enterobacteria phage BZ13	Plus-ssRNA	Bacteria	Leviviridae
Caulobacter phage phiCb5	Plus-ssRNA	Bacteria	Leviviridae
Enterobacteria phage Qbeta	Plus-ssRNA	Bacteria	Leviviridae
Pseudomonas phage PP7	Plus-ssRNA	Bacteria	Leviviridae
Enterobacteria phage Hgal1	Plus-ssRNA	Bacteria	Leviviridae
Enterobacteria phage M	Plus-ssRNA	Bacteria	Leviviridae
Enterobacteria phage MS2	Plus-ssRNA	Bacteria	Leviviridae
Enterobacteria phage St 1	ssDNA	Bacteria	Microviridae
Bdellovibrio phage phiMH2K	ssDNA	Bacteria	Microviridae
Guinea pig Chlamydia phage	ssDNA	Bacteria	Microviridae
Enterobacteria phage G4 sensu lato	ssDNA	Bacteria	Microviridae
Microviridae phi CA82	ssDNA	Bacteria	Microviridae
Enterobacteria phage phiX174 sensu lato	ssDNA	Bacteria	Microviridae
Chlamydia pneumoniae phage CPAR39	ssDNA	Bacteria	Microviridae
Marine gokushovirus	ssDNA	Bacteria	Microviridae
Chlamydia phage 4	ssDNA	Bacteria	Microviridae
Chlamydia phage 1	ssDNA	Bacteria	Microviridae
Chlamydia phage 2	ssDNA	Bacteria	Microviridae
Chlamydia phage 3	ssDNA	Bacteria	Microviridae
Enterobacteria phage WA13 sensu lato	ssDNA	Bacteria	Microviridae
Enterobacteria phage ID18 sensu lato	ssDNA	Bacteria	Microviridae
Enterobacteria phage alpha3	ssDNA	Bacteria	Microviridae
Spiroplasma phage 4	ssDNA	Bacteria	Microviridae
Enterobacteria phage ID2 Moscow ID 2001	ssDNA	Bacteria	Microviridae
Acholeplasma phage L2	dsDNA	Bacteria	Plasmaviridae
Enterobacteria phage PRD1	dsDNA	Bacteria	Tectiviridae
Bacillus phage AP50	dsDNA	Bacteria	Tectiviridae
Bacillus phage Wip1	dsDNA	Bacteria	Tectiviridae
Bacillus phage Bam35c	dsDNA	Bacteria	Tectiviridae
Pseudomonas phage vB PaeP Tr60 Ab31	dsDNA	Bacteria	unclassified
Enterococcus phage IME EF4	dsDNA	Bacteria	unclassified
Vibrio phage henriette 12B8	dsDNA	Bacteria	unclassified
Salicola phage CGphi29	dsDNA	Bacteria	unclassified
Oenococcus phage phiS13	dsDNA	Bacteria	unclassified
Flavobacterium phage 6H	dsDNA	Bacteria	unclassified
Vibrio phage martha 12B12	dsDNA	Bacteria	unclassified
Halorubrum phage CGphi46	dsDNA	Bacteria	unclassified
Tetraselmis viridis virus S1	dsDNA	Bacteria	unclassified
Thermus phage P23 77	dsDNA	Bacteria	unclassified
Deep sea thermophilic phage D6E	dsDNA	Bacteria	unclassified
Sulfitobacter phage pCB2047 A	dsDNA	Bacteria	unclassified
Sulfitobacter phage pCB2047 C	dsDNA	Bacteria	unclassified
Pseudomonas phage PA11	dsDNA	Bacteria	unclassified
Oenococcus phage phiS11	dsDNA	Bacteria	unclassified
Loktanella phage pCB2051 A	dsDNA	Bacteria	unclassified
Cyanophage MED4 117	dsDNA	Bacteria	unclassified
Prochlorococcus phage P GSP1	dsDNA	Bacteria	unclassified
Vibrio phage pYD38 A	dsDNA	Bacteria	unclassified
Cyanophage Syn30	dsDNA	Bacteria	unclassified
Persicivirga phage P12024S	dsDNA	Bacteria	unclassified
Staphylococcus phage ROSA	dsDNA	Bacteria	unclassified
Persicivirga phage P12024L	dsDNA	Bacteria	unclassified
Clostridium phage phiSM101	dsDNA	Bacteria	unclassified
Vibrio phage pYD21 A	dsDNA	Bacteria	unclassified
Cyanophage KBS P 1A	dsDNA	Bacteria	unclassified
Rhodovulum phage RS1	dsDNA	Bacteria	unclassified
Marinomonas phage P12026	dsDNA	Bacteria	unclassified
Sulfitobacter phage pCB2047 B	dsDNA	Bacteria	unclassified
Cyanophage KBS S 2A	dsDNA	Bacteria	unclassified
Vibrio phage PWH3a P1	dsDNA	Bacteria	unclassified
Thermus phage IN93	dsDNA	Bacteria	unclassified
Oenococcus phage phi9805	dsDNA	Bacteria	unclassified
Vibrio phage helene 12B3	dsDNA	Bacteria	unclassified
Staphylococcus phage PT1028	dsDNA	Bacteria	unclassified
Vibrio phage VBM1	dsDNA	Bacteria	unclassified
Rhodobacter phage RcapNL	dsDNA	Bacteria	unclassified
Prochlorococcus phage P SSP3	dsDNA	Bacteria	unclassified
Mycoplasma phage MAV1	dsDNA	Bacteria	unclassified
Staphylococcus phage phiPVL CN125	dsDNA	Bacteria	unclassified
Vibrio phage douglas 12A4	dsDNA	Bacteria	unclassified
Cellulophaga phage phi48 2	ssDNA	Bacteria	unclassified
Halorubrum pleomorphic virus 1	ssDNA	Bacteria	unclassified
Paramecium bursaria Chlorella virus FR483	dsDNA	Eukarya	Phycodnaviridae
Acanthocystis turfacea Chlorella virus 1	dsDNA	Eukarya	Phycodnaviridae
Ostreococcus lucimarinus virus OlV1	dsDNA	Eukarya	Phycodnaviridae
Ostreococcus virus OsV5	dsDNA	Eukarya	Phycodnaviridae
Phaeocystis globosa virus	dsDNA	Eukarya	Phycodnaviridae
Paramecium bursaria Chlorella virus 1	dsDNA	Eukarya	Phycodnaviridae
Paramecium bursaria Chlorella virus AR158	dsDNA	Eukarya	Phycodnaviridae
Feldmannia species virus	dsDNA	Eukarya	Phycodnaviridae
Paramecium bursaria Chlorella virus NY2A	dsDNA	Eukarya	Phycodnaviridae
Ectocarpus siliculosus virus 1	dsDNA	Eukarya	Phycodnaviridae
Emiliania huxleyi virus 86	dsDNA	Eukarya	Phycodnaviridae
Ostreococcus tauri virus 1	dsDNA	Eukarya	Phycodnaviridae
Ostreococcus tauri virus 2	dsDNA	Eukarya	Phycodnaviridae
Heterosigma akashiwo RNA virus	Plus-ssRNA	Eukarya	Picornavirales
Rhizosolenia setigera RNA virus 01	Plus-ssRNA	Eukarya	Theilovirus
Tetraselmis viridis virus S20	dsDNA	Eukarya	unclassified
Dunaliella viridis virus SI2	dsDNA	Eukarya	unclassified
Phaeocystis globosa virus virophage	dsDNA	Eukarya	unclassified
Ostreococcus lucimarinus virus OlV5	dsDNA	Eukarya	unclassified
Micromonas pusilla virus 12T	dsDNA	Eukarya	unclassified
Tetraselmis viridis virus SI1	dsDNA	Eukarya	unclassified
Mushroom bacilliform virus	Plus-ssRNA	Eukarya	Barnaviridae
Amasya cherry disease associated chrysovirus	dsRNA	Eukarya	Chrysoviridae
Penicillium chrysogenum virus	dsRNA	Eukarya	Chrysoviridae
Helminthosporium victoriae 145S virus	dsRNA	Eukarya	Chrysoviridae
Magnaporthe oryzae chrysovirus 3	dsRNA	Eukarya	Chrysoviridae
Magnaporthe oryzae chrysovirus 1	dsRNA	Eukarya	Chrysoviridae
Sclerotinia sclerotiorum hypovirus 1	dsRNA	Eukarya	Hypoviridae
Cryphonectria hypovirus 2	dsRNA	Eukarya	Hypoviridae
Fusarium graminearum hypovirus 1	dsRNA	Eukarya	Hypoviridae
Cryphonectria hypovirus 3	dsRNA	Eukarya	Hypoviridae
Cryphonectria hypovirus 4	dsRNA	Eukarya	Hypoviridae
Cryphonectria hypovirus 1	dsRNA	Eukarya	Hypoviridae
Sclerotinia sclerotiorum hypovirus 2	dsRNA	Eukarya	Hypoviridae
Valsa ceratosperma hypovirus 1	dsRNA	Eukarya	Hypoviridae
Clitocybe odora virus	Plus-ssRNA	Eukarya	Narnaviridae
Saccharomyces 23S RNA narnavirus	Plus-ssRNA	Eukarya	Narnaviridae
Cryphonectria parasitica mitovirus 1 NB631	Plus-ssRNA	Eukarya	Narnaviridae
Saccharomyces 20S RNA narnavirus	Plus-ssRNA	Eukarya	Narnaviridae
Tuber aestivum mitovirus	Plus-ssRNA	Eukarya	Narnaviridae
Thielaviopsis basicola mitovirus	Plus-ssRNA	Eukarya	Narnaviridae
Ophiostoma mitovirus 3a	Plus-ssRNA	Eukarya	Narnaviridae
Ophiostoma mitovirus 5	Plus-ssRNA	Eukarya	Narnaviridae
Ophiostoma mitovirus 4	Plus-ssRNA	Eukarya	Narnaviridae
Ophiostoma mitovirus 6	Plus-ssRNA	Eukarya	Narnaviridae
Gremmeniella abietina mitochondrial RNA virus S2	Plus-ssRNA	Eukarya	Narnaviridae
Sclerotinia sclerotiorum mitovirus 6	Plus-ssRNA	Eukarya	Narnaviridae
Rosellinia necatrix partitivirus 2	dsRNA	Eukarya	Partitiviridae
Penicillium stoloniferum virus S	dsRNA	Eukarya	Partitiviridae
Rosellinia necatrix partitivirus 1 W8	dsRNA	Eukarya	Partitiviridae
Botryotinia fuckeliana partitivirus 1	dsRNA	Eukarya	Partitiviridae
Fusarium poae virus 1	dsRNA	Eukarya	Partitiviridae
Penicillium stoloniferum virus F	dsRNA	Eukarya	Partitiviridae
Pleurotus ostreatus virus 1	dsRNA	Eukarya	Partitiviridae
Rhizoctonia solani virus 717	dsRNA	Eukarya	Partitiviridae
Ceratocystis polonica partitivirus	dsRNA	Eukarya	Partitiviridae
Gremmeniella abietina RNA virus MS1	dsRNA	Eukarya	Partitiviridae
Gremmeniella abietina RNA virus MS2	dsRNA	Eukarya	Partitiviridae
Discula destructiva virus 1	dsRNA	Eukarya	Partitiviridae
Discula destructiva virus 2	dsRNA	Eukarya	Partitiviridae
Amasya cherry disease associated mycovirus	dsRNA	Eukarya	Partitiviridae
Rosellinia necatrix quadrivirus 1	dsRNA	Eukarya	Quadriviridae
Zygosaccharomyces bailii virus Z	dsRNA	Eukarya	Totiviridae
Magnaporthe oryzae virus 2	dsRNA	Eukarya	Totiviridae
Botryotinia fuckeliana totivirus 1	dsRNA	Eukarya	Totiviridae
Helminthosporium victoriae virus 190S	dsRNA	Eukarya	Totiviridae
Ustilaginoidea virens RNA virus 1	dsRNA	Eukarya	Totiviridae
Ustilaginoidea virens RNA virus 3	dsRNA	Eukarya	Totiviridae
Sphaeropsis sapinea RNA virus 1	dsRNA	Eukarya	Totiviridae
Sphaeropsis sapinea RNA virus 2	dsRNA	Eukarya	Totiviridae
Saccharomyces cerevisiae virus L BC La	dsRNA	Eukarya	Totiviridae
Tolypocladium cylindrosporum virus 1	dsRNA	Eukarya	Totiviridae
Black raspberry virus F	dsRNA	Eukarya	Totiviridae
Saccharomyces cerevisiae virus L A	dsRNA	Eukarya	Totiviridae
Rosellinia necatrix victorivirus 1	dsRNA	Eukarya	Totiviridae
Coniothyrium minitans RNA virus	dsRNA	Eukarya	Totiviridae
Xanthophyllomyces dendrorhous virus L1A	dsRNA	Eukarya	Totiviridae
Gremmeniella abietina RNA virus L2	dsRNA	Eukarya	Totiviridae
Gremmeniella abietina RNA virus L1	dsRNA	Eukarya	Totiviridae
Ustilago maydis virus H1	dsRNA	Eukarya	Totiviridae
Magnaporthe oryzae virus 1	dsRNA	Eukarya	Totiviridae
Chalara elegans RNA Virus 1	dsRNA	Eukarya	Totiviridae
Sclerotinia sclerotiorum debilitation associated RNA virus	Plus-ssRNA	Eukarya	Tymovirales
Botrytis virus F	Plus-ssRNA	Eukarya	Tymovirales
Diplodia scrobiculata RNA virus 1	dsRNA	Eukarya	unclassified
Alternaria alternata virus 1	dsRNA	Eukarya	unclassified
Fusarium graminearum dsRNA mycovirus 1	dsRNA	Eukarya	unclassified
Fusarium graminearum dsRNA mycovirus 4	dsRNA	Eukarya	unclassified
Aspergillus foetidus dsRNA mycovirus	dsRNA	Eukarya	unclassified
Botrytis porri RNA virus 1	dsRNA	Eukarya	unclassified
Sclerotinia sclerotiorum dsRNA mycovirus L	dsRNA	Eukarya	unclassified
Fusarium graminearum dsRNA mycovirus 3	dsRNA	Eukarya	unclassified
Cryphonectria parasitica bipartite mycovirus 1	dsRNA	Eukarya	unclassified
Curvularia thermal tolerance virus	dsRNA	Eukarya	unclassified
Phytophthora infestans RNA virus 1	Plus-ssRNA	Eukarya	unclassified
Oyster mushroom spherical virus	Plus-ssRNA	Eukarya	unclassified
Sclerophthora macrospora virus A	Plus-ssRNA	Eukarya	unclassified
Diaporthe ambigua RNA virus 1	Plus-ssRNA	Eukarya	unclassified
Sclerophthora macrospora virus B	Plus-ssRNA	Eukarya	unclassified
Rice black streaked dwarf virus	dsRNA	Eukarya	Reoviridae
Rice ragged stunt virus	dsRNA	Eukarya	Reoviridae
Rice gall dwarf virus	dsRNA	Eukarya	Reoviridae
Homalodisca vitripennis reovirus	dsRNA	Eukarya	Reoviridae
Rice dwarf virus	dsRNA	Eukarya	Reoviridae
Switchgrass mosaic virus	Plus-ssRNA	Eukarya	Tymovirales
Citrus sudden death associated virus	Plus-ssRNA	Eukarya	Tymovirales
Scrophularia mottle virus	Plus-ssRNA	Eukarya	Tymovirales
Nemesia ring necrosis virus	Plus-ssRNA	Eukarya	Tymovirales
Asclepias asymptomatic virus	Plus-ssRNA	Eukarya	Tymovirales
Olive latent virus 3	Plus-ssRNA	Eukarya	Tymovirales
Ononis yellow mosaic virus	Plus-ssRNA	Eukarya	Tymovirales
Turnip yellow mosaic virus	Plus-ssRNA	Eukarya	Tymovirales
Anagyris vein yellowing virus	Plus-ssRNA	Eukarya	Tymovirales
Tomato blistering mosaic virus	Plus-ssRNA	Eukarya	Tymovirales
Plantago mottle virus	Plus-ssRNA	Eukarya	Tymovirales
Okra mosaic virus	Plus-ssRNA	Eukarya	Tymovirales
Dulcamara mottle virus	Plus-ssRNA	Eukarya	Tymovirales
Diascia yellow mottle virus	Plus-ssRNA	Eukarya	Tymovirales
Kennedya yellow mosaic virus	Plus-ssRNA	Eukarya	Tymovirales
Andean potato latent virus	Plus-ssRNA	Eukarya	Tymovirales
Chayote mosaic virus	Plus-ssRNA	Eukarya	Tymovirales
Chiltepin yellow mosaic virus	Plus-ssRNA	Eukarya	Tymovirales
Oat blue dwarf virus	Plus-ssRNA	Eukarya	Tymovirales
Andean potato mild mosaic virus	Plus-ssRNA	Eukarya	Tymovirales
Erysimum latent virus	Plus-ssRNA	Eukarya	Tymovirales
Physalis mottle virus	Plus-ssRNA	Eukarya	Tymovirales
Grapevine Syrah virus 1	Plus-ssRNA	Eukarya	Tymovirales
Eggplant mosaic virus	Plus-ssRNA	Eukarya	Tymovirales
Maize rayado fino virus	Plus-ssRNA	Eukarya	Tymovirales
Kotonkan virus	Minus-ssRNA	Eukarya	Mononegavirales
Tibrogargan virus	Minus-ssRNA	Eukarya	Mononegavirales
Bovine ephemeral fever virus	Minus-ssRNA	Eukarya	Mononegavirales
Ngaingan virus	Minus-ssRNA	Eukarya	Mononegavirales
Helicoverpa armigera stunt virus	Plus-ssRNA	Eukarya	Alphatetraviridae
Nudaurelia capensis beta virus	Plus-ssRNA	Eukarya	Alphatetraviridae
Dendrolimus punctatus tetravirus	Plus-ssRNA	Eukarya	Alphatetraviridae
Spodoptera frugiperda ascovirus 1a	dsDNA	Eukarya	Ascoviridae
Trichoplusia ni ascovirus 2c	dsDNA	Eukarya	Ascoviridae
Heliothis virescens ascovirus 3e	dsDNA	Eukarya	Ascoviridae
Helicoverpa armigera NPV NNg1	dsDNA	Eukarya	Baculoviridae
Choristoneura occidentalis alphabaculovirus	dsDNA	Eukarya	Baculoviridae
Helicoverpa armigera granulovirus	dsDNA	Eukarya	Baculoviridae
Lymantria xylina MNPV	dsDNA	Eukarya	Baculoviridae
Maruca vitrata nucleopolyhedrovirus	dsDNA	Eukarya	Baculoviridae
Mamestra configurata nucleopolyhedrovirus A	dsDNA	Eukarya	Baculoviridae
Antheraea pernyi nucleopolyhedrovirus	dsDNA	Eukarya	Baculoviridae
Anticarsia gemmatalis nucleopolyhedrovirus	dsDNA	Eukarya	Baculoviridae
Cryptophlebia leucotreta granulovirus	dsDNA	Eukarya	Baculoviridae
Clostera anastomosis granulovirus	dsDNA	Eukarya	Baculoviridae
Leucania separata nucleopolyhedrovirus	dsDNA	Eukarya	Baculoviridae
Hyphantria cunea nucleopolyhedrovirus	dsDNA	Eukarya	Baculoviridae
Neodiprion lecontei nucleopolyhedrovirus	dsDNA	Eukarya	Baculoviridae
Pieris rapae granulovirus	dsDNA	Eukarya	Baculoviridae
Autographa californica nucleopolyhedrovirus	dsDNA	Eukarya	Baculoviridae
Plutella xylostella granulovirus	dsDNA	Eukarya	Baculoviridae
Agrotis segetum nucleopolyhedrovirus	dsDNA	Eukarya	Baculoviridae
Mamestra configurata nucleopolyhedrovirus B	dsDNA	Eukarya	Baculoviridae
Choristoneura fumiferana DEF multiple nucleopolyhedrovirus	dsDNA	Eukarya	Baculoviridae
Choristoneura rosaceana alphabaculovirus	dsDNA	Eukarya	Baculoviridae
Orgyia pseudotsugata multiple nucleopolyhedrovirus	dsDNA	Eukarya	Baculoviridae
Helicoverpa armigera nucleopolyhedrovirus	dsDNA	Eukarya	Baculoviridae
Ectropis obliqua nucleopolyhedrovirus	dsDNA	Eukarya	Baculoviridae
Neodiprion abietis NPV	dsDNA	Eukarya	Baculoviridae
Trichoplusia ni single nucleopolyhedrovirus	dsDNA	Eukarya	Baculoviridae
Spodoptera frugiperda multiple nucleopolyhedrovirus	dsDNA	Eukarya	Baculoviridae
Plutella xylostella multiple nucleopolyhedrovirus	dsDNA	Eukarya	Baculoviridae
Thysanoplusia orichalcea nucleopolyhedrovirus	dsDNA	Eukarya	Baculoviridae
Helicoverpa armigera nucleopolyhedrovirus G4	dsDNA	Eukarya	Baculoviridae
Epinotia aporema granulovirus	dsDNA	Eukarya	Baculoviridae
Phthorimaea operculella granulovirus	dsDNA	Eukarya	Baculoviridae
Xestia c nigrum granulovirus	dsDNA	Eukarya	Baculoviridae
Adoxophyes honmai nucleopolyhedrovirus	dsDNA	Eukarya	Baculoviridae
Choristoneura occidentalis granulovirus	dsDNA	Eukarya	Baculoviridae
Buzura suppressaria nucleopolyhedrovirus	dsDNA	Eukarya	Baculoviridae
Rachiplusia ou MNPV	dsDNA	Eukarya	Baculoviridae
Clanis bilineata nucleopolyhedrovirus	dsDNA	Eukarya	Baculoviridae
Bombyx mandarina nucleopolyhedrovirus	dsDNA	Eukarya	Baculoviridae
Choristoneura murinana alphabaculovirus	dsDNA	Eukarya	Baculoviridae
Lymantria dispar multiple nucleopolyhedrovirus	dsDNA	Eukarya	Baculoviridae
Helicoverpa armigera multiple nucleopolyhedrovirus	dsDNA	Eukarya	Baculoviridae
Adoxophyes orana granulovirus	dsDNA	Eukarya	Baculoviridae
Orgyia leucostigma NPV	dsDNA	Eukarya	Baculoviridae
Euproctis pseudoconspersa nucleopolyhedrovirus	dsDNA	Eukarya	Baculoviridae
Agrotis segetum granulovirus	dsDNA	Eukarya	Baculoviridae
Adoxophyes orana nucleopolyhedrovirus	dsDNA	Eukarya	Baculoviridae
Spodoptera litura nucleopolyhedrovirus II	dsDNA	Eukarya	Baculoviridae
Pseudaletia unipuncta granulovirus	dsDNA	Eukarya	Baculoviridae
Cydia pomonella granulovirus	dsDNA	Eukarya	Baculoviridae
Choristoneura fumiferana multiple nucleopolyhedrovirus	dsDNA	Eukarya	Baculoviridae
Helicoverpa zea single nucleopolyhedrovirus	dsDNA	Eukarya	Baculoviridae
Epiphyas postvittana nucleopolyhedrovirus	dsDNA	Eukarya	Baculoviridae
Culex nigripalpus nucleopolyhedrovirus	dsDNA	Eukarya	Baculoviridae
Clostera anachoreta granulovirus	dsDNA	Eukarya	Baculoviridae
Bombyx mori nucleopolyhedrovirus	dsDNA	Eukarya	Baculoviridae
Chrysodeixis chalcites nucleopolyhedrovirus	dsDNA	Eukarya	Baculoviridae
Spodoptera litura nucleopolyhedrovirus	dsDNA	Eukarya	Baculoviridae
Spodoptera exigua multiple nucleopolyhedrovirus	dsDNA	Eukarya	Baculoviridae
Agrotis ipsilon multiple nucleopolyhedrovirus	dsDNA	Eukarya	Baculoviridae
Apocheima cinerarium nucleopolyhedrovirus	dsDNA	Eukarya	Baculoviridae
Neodiprion sertifer nucleopolyhedrovirus	dsDNA	Eukarya	Baculoviridae
Mamestra brassicae multiple nucleopolyhedrovirus	dsDNA	Eukarya	Baculoviridae
Spodoptera litura granulovirus	dsDNA	Eukarya	Baculoviridae
Drosophila x virus	dsRNA	Eukarya	Birnaviridae
Providence virus	Plus-ssRNA	Eukarya	Carmotetraviridae
Tyuleniy virus	Plus-ssRNA	Eukarya	Flaviviridae
Kama virus	Plus-ssRNA	Eukarya	Flaviviridae
Abalone herpesvirus Victoria AUS 2009	dsDNA	Eukarya	Herpesvirales
Wiseana iridescent virus	dsDNA	Eukarya	Iridoviridae
Invertebrate iridescent virus 6	dsDNA	Eukarya	Iridoviridae
Invertebrate iridescent virus 3	dsDNA	Eukarya	Iridoviridae
Anopheles minimus irodovirus	dsDNA	Eukarya	Iridoviridae
Invertebrate iridescent virus 30	dsDNA	Eukarya	Iridoviridae
Invertebrate iridescent virus 22	dsDNA	Eukarya	Iridoviridae
Invertebrate iridovirus 25	dsDNA	Eukarya	Iridoviridae
Invertebrate iridovirus 22	dsDNA	Eukarya	Iridoviridae
Isfahan virus	Minus-ssRNA	Eukarya	Mononegavirales
Wongabel virus	Minus-ssRNA	Eukarya	Mononegavirales
Drosophila obscura sigmavirus 10A	Minus-ssRNA	Eukarya	Mononegavirales
Obodhiang virus	Minus-ssRNA	Eukarya	Mononegavirales
Drosophila melanogaster sigmavirus AP30	Minus-ssRNA	Eukarya	Mononegavirales
Nam Dinh virus	Plus-ssRNA	Eukarya	Nidovirales
Meno virus	Plus-ssRNA	Eukarya	Nidovirales
Hana virus	Plus-ssRNA	Eukarya	Nidovirales
Gill associated virus	Plus-ssRNA	Eukarya	Nidovirales
Nse virus	Plus-ssRNA	Eukarya	Nidovirales
Cavally virus	Plus-ssRNA	Eukarya	Nidovirales
Shrimp white spot syndrome virus	dsDNA	Eukarya	Nimaviridae
Penaeus vannamei nodavirus	Plus-ssRNA	Eukarya	Nodaviridae
Santeuil nodavirus	Plus-ssRNA	Eukarya	Nodaviridae
Flock house virus	Plus-ssRNA	Eukarya	Nodaviridae
Black beetle virus	Plus-ssRNA	Eukarya	Nodaviridae
Pariacoto virus	Plus-ssRNA	Eukarya	Nodaviridae
Macrobrachium rosenbergii nodavirus	Plus-ssRNA	Eukarya	Nodaviridae
Papilio polyxenes densovirus	ssDNA	Eukarya	Parvoviridae
Bombyx mori densovirus 5	ssDNA	Eukarya	Parvoviridae
Casphalia extranea densovirus	ssDNA	Eukarya	Parvoviridae
Dendrolimus punctatus densovirus	ssDNA	Eukarya	Parvoviridae
Anopheles gambiae densonucleosis virus	ssDNA	Eukarya	Parvoviridae
Myzus persicae densovirus	ssDNA	Eukarya	Parvoviridae
Planococcus citri densovirus	ssDNA	Eukarya	Parvoviridae
Aedes albopictus densovirus	ssDNA	Eukarya	Parvoviridae
Pseudoplusia includens densovirus	ssDNA	Eukarya	Parvoviridae
Diatraea saccharalis densovirus	ssDNA	Eukarya	Parvoviridae
Fenneropenaeus chinensis hepatopancreatic densovirus	ssDNA	Eukarya	Parvoviridae
Mosquito densovirus BR 07	ssDNA	Eukarya	Parvoviridae
Infectious hypodermal and hematopoietic necrosis virus	ssDNA	Eukarya	Parvoviridae
Galleria mellonella densovirus	ssDNA	Eukarya	Parvoviridae
Periplaneta fuliginosa densovirus	ssDNA	Eukarya	Parvoviridae
Helicoverpa armigera densovirus	ssDNA	Eukarya	Parvoviridae
Aedes aegypti densovirus	ssDNA	Eukarya	Parvoviridae
Danaus plexippus plexippus iteravirus	ssDNA	Eukarya	Parvoviridae
Culex pipiens densovirus	ssDNA	Eukarya	Parvoviridae
Sibine fusca densovirus	ssDNA	Eukarya	Parvoviridae
Acheta domestica densovirus	ssDNA	Eukarya	Parvoviridae
Acheta domesticus mini ambidensovirus	ssDNA	Eukarya	Parvoviridae
Blattella germanica densovirus	ssDNA	Eukarya	Parvoviridae
Solenopsis invicta densovirus	ssDNA	Eukarya	Parvoviridae
Penaeus merguiensis densovirus	ssDNA	Eukarya	Parvoviridae
Junonia coenia densovirus	ssDNA	Eukarya	Parvoviridae
Mythimna loreyi densovirus	ssDNA	Eukarya	Parvoviridae
Euprosterna elaeasa virus	Plus-ssRNA	Eukarya	Permutotetraviridae
Ectropis obliqua picorna like virus	Plus-ssRNA	Eukarya	Picornavirales
Acute bee paralysis virus	Plus-ssRNA	Eukarya	Picornavirales
Drosophila C virus	Plus-ssRNA	Eukarya	Picornavirales
Halyomorpha halys virus	Plus-ssRNA	Eukarya	Picornavirales
Heliconius erato iflavirus	Plus-ssRNA	Eukarya	Picornavirales
Brevicoryne brassicae picorna like virus	Plus-ssRNA	Eukarya	Picornavirales
Kakugo virus	Plus-ssRNA	Eukarya	Picornavirales
Black queen cell virus	Plus-ssRNA	Eukarya	Picornavirales
Formica exsecta virus 2	Plus-ssRNA	Eukarya	Picornavirales
Himetobi P virus	Plus-ssRNA	Eukarya	Picornavirales
Deformed wing virus	Plus-ssRNA	Eukarya	Picornavirales
Aphid lethal paralysis virus	Plus-ssRNA	Eukarya	Picornavirales
Antheraea pernyi iflavirus	Plus-ssRNA	Eukarya	Picornavirales
Formica exsecta virus 1	Plus-ssRNA	Eukarya	Picornavirales
Homalodisca coagulata virus 1	Plus-ssRNA	Eukarya	Picornavirales
Cricket paralysis virus	Plus-ssRNA	Eukarya	Picornavirales
Microplitis demolitor bracovirus	dsDNA	Eukarya	Polydnaviridae
Cotesia congregata bracovirus	dsDNA	Eukarya	Polydnaviridae
Campoletis sonorensis ichnovirus	dsDNA	Eukarya	Polydnaviridae
Glypta fumiferanae ichnovirus	dsDNA	Eukarya	Polydnaviridae
Hyposoter fugitivus ichnovirus	dsDNA	Eukarya	Polydnaviridae
Mythimna separata entomopoxvirus L	dsDNA	Eukarya	Poxviridae
Melanoplus sanguinipes entomopoxvirus	dsDNA	Eukarya	Poxviridae
Choristoneura biennis entomopoxvirus L	dsDNA	Eukarya	Poxviridae
Adoxophyes honmai entomopoxvirus L	dsDNA	Eukarya	Poxviridae
Anomala cuprea entomopoxvirus	dsDNA	Eukarya	Poxviridae
Choristoneura rosaceana entomopoxvirus L	dsDNA	Eukarya	Poxviridae
Amsacta moorei entomopoxvirus L	dsDNA	Eukarya	Poxviridae
Inachis io cypovirus 2	dsRNA	Eukarya	Reoviridae
Cypovirus 5	dsRNA	Eukarya	Reoviridae
Taura syndrome virus	Plus-ssRNA	Eukarya	Theilovirus
Kashmir bee virus	Plus-ssRNA	Eukarya	Theilovirus
Infectious flacherie virus	Plus-ssRNA	Eukarya	Theilovirus
Nilaparvata lugens honeydew virus 2	Plus-ssRNA	Eukarya	Theilovirus
Nilaparvata lugens honeydew virus 3	Plus-ssRNA	Eukarya	Theilovirus
Solenopsis invicta virus 1	Plus-ssRNA	Eukarya	Theilovirus
Varroa destructor virus 1	Plus-ssRNA	Eukarya	Theilovirus
Plautia stali intestine virus	Plus-ssRNA	Eukarya	Theilovirus
Mud crab dicistrovirus	Plus-ssRNA	Eukarya	Theilovirus
Perina nuda virus	Plus-ssRNA	Eukarya	Theilovirus
Sacbrood virus	Plus-ssRNA	Eukarya	Theilovirus
Israeli acute paralysis virus	Plus-ssRNA	Eukarya	Theilovirus
Slow bee paralysis virus	Plus-ssRNA	Eukarya	Theilovirus
Rhopalosiphum padi virus	Plus-ssRNA	Eukarya	Theilovirus
Triatoma virus	Plus-ssRNA	Eukarya	Theilovirus
Macrobrachium rosenbergii Taihu virus	Plus-ssRNA	Eukarya	Theilovirus
Spodoptera exigua iflavirus 1	Plus-ssRNA	Eukarya	Theilovirus
Spodoptera exigua iflavirus 2	Plus-ssRNA	Eukarya	Theilovirus
Laodelphax striatella honeydew virus 1	Plus-ssRNA	Eukarya	Theilovirus
Armigeres subalbatus virus SaX06 AK20	dsRNA	Eukarya	Totiviridae
Penaeid shrimp infectious myonecrosis virus	dsRNA	Eukarya	Totiviridae
Drosophila melanogaster totivirus SW 2009a	dsRNA	Eukarya	Totiviridae
Abalone shriveling syndrome associated virus	dsDNA	Eukarya	unclassified
Gryllus bimaculatus nudivirus	dsDNA	Eukarya	unclassified
Oryctes rhinoceros virus	dsDNA	Eukarya	unclassified
Spissistilus festinus virus 1	dsRNA	Eukarya	unclassified
Drosophila A virus	dsRNA	Eukarya	unclassified
Circulifer tenellus virus 1	dsRNA	Eukarya	unclassified
Wallerfield virus	Minus-ssRNA	Eukarya	unclassified
Solenopsis invicta virus 2	Plus-ssRNA	Eukarya	unclassified
Solenopsis invicta virus 3	Plus-ssRNA	Eukarya	unclassified
Acyrthosiphon pisum virus	Plus-ssRNA	Eukarya	unclassified
Nora virus	Plus-ssRNA	Eukarya	unclassified
Kelp fly virus	Plus-ssRNA	Eukarya	unclassified
Chronic bee paralysis virus	Plus-ssRNA	Eukarya	unclassified
Dragonfly cyclicusvirus	ssDNA	Eukarya	unclassified
Acheta domesticus volvovirus	ssDNA	Eukarya	unclassified
Dragonfly associated microphage 1	ssDNA	Eukarya	unclassified
Gastropod associated circular ssDNA virus	ssDNA	Eukarya	unclassified
Dragonfly larvae associated circular virus 7	ssDNA	Eukarya	unclassified
Dragonfly larvae associated circular virus 4	ssDNA	Eukarya	unclassified
Dragonfly larvae associated circular virus 6	ssDNA	Eukarya	unclassified
Dragonfly larvae associated circular virus 1	ssDNA	Eukarya	unclassified
Dragonfly larvae associated circular virus 2	ssDNA	Eukarya	unclassified
Dragonfly larvae associated circular virus 9	ssDNA	Eukarya	unclassified
Beet necrotic yellow vein virus	Plus-ssRNA	Eukarya	Benyvirus
Burdock mottle virus	Plus-ssRNA	Eukarya	Benyvirus
Beet soil borne mosaic virus	Plus-ssRNA	Eukarya	Benyvirus
Apple mosaic virus	Plus-ssRNA	Eukarya	Bromoviridae
Citrus leaf rugose virus	Plus-ssRNA	Eukarya	Bromoviridae
Citrus variegation virus	Plus-ssRNA	Eukarya	Bromoviridae
Cucumber mosaic virus	Plus-ssRNA	Eukarya	Bromoviridae
Brome mosaic virus	Plus-ssRNA	Eukarya	Bromoviridae
Strawberry necrotic shock virus	Plus-ssRNA	Eukarya	Bromoviridae
Blueberry shock virus	Plus-ssRNA	Eukarya	Bromoviridae
Olive latent virus 2	Plus-ssRNA	Eukarya	Bromoviridae
Prunus necrotic ringspot virus	Plus-ssRNA	Eukarya	Bromoviridae
Prune dwarf virus	Plus-ssRNA	Eukarya	Bromoviridae
Amazon lily mild mottle virus	Plus-ssRNA	Eukarya	Bromoviridae
Humulus japonicus latent virus	Plus-ssRNA	Eukarya	Bromoviridae
Spinach latent virus	Plus-ssRNA	Eukarya	Bromoviridae
Asparagus virus 2	Plus-ssRNA	Eukarya	Bromoviridae
Pelargonium zonate spot virus	Plus-ssRNA	Eukarya	Bromoviridae
Melandrium yellow fleck virus	Plus-ssRNA	Eukarya	Bromoviridae
Tomato aspermy virus	Plus-ssRNA	Eukarya	Bromoviridae
Cowpea chlorotic mottle virus	Plus-ssRNA	Eukarya	Bromoviridae
Ageratum latent virus	Plus-ssRNA	Eukarya	Bromoviridae
Broad bean mottle virus	Plus-ssRNA	Eukarya	Bromoviridae
Elm mottle virus	Plus-ssRNA	Eukarya	Bromoviridae
Cassia yellow blotch virus	Plus-ssRNA	Eukarya	Bromoviridae
Blackberry chlorotic ringspot virus	Plus-ssRNA	Eukarya	Bromoviridae
Tulare apple mosaic virus	Plus-ssRNA	Eukarya	Bromoviridae
Tobacco streak virus	Plus-ssRNA	Eukarya	Bromoviridae
Fragaria chiloensis latent virus	Plus-ssRNA	Eukarya	Bromoviridae
American plum line pattern virus	Plus-ssRNA	Eukarya	Bromoviridae
Peanut stunt virus	Plus-ssRNA	Eukarya	Bromoviridae
Spring beauty latent virus	Plus-ssRNA	Eukarya	Bromoviridae
Parietaria mottle virus	Plus-ssRNA	Eukarya	Bromoviridae
Alfalfa mosaic virus	Plus-ssRNA	Eukarya	Bromoviridae
Gayfeather mild mottle virus	Plus-ssRNA	Eukarya	Bromoviridae
Grapevine vein clearing virus	Retrotranscribing	Eukarya	Caulimoviridae
Banana streak UA virus	Retrotranscribing	Eukarya	Caulimoviridae
Pelargonium vein banding virus	Retrotranscribing	Eukarya	Caulimoviridae
Strawberry vein banding virus	Retrotranscribing	Eukarya	Caulimoviridae
Petunia vein clearing virus	Retrotranscribing	Eukarya	Caulimoviridae
Rice tungro bacilliform virus	Retrotranscribing	Eukarya	Caulimoviridae
Dioscorea bacilliform virus	Retrotranscribing	Eukarya	Caulimoviridae
Banana streak IM virus	Retrotranscribing	Eukarya	Caulimoviridae
Cauliflower mosaic virus	Retrotranscribing	Eukarya	Caulimoviridae
Cestrum yellow leaf curling virus	Retrotranscribing	Eukarya	Caulimoviridae
Peanut chlorotic streak virus	Retrotranscribing	Eukarya	Caulimoviridae
Citrus yellow mosaic virus	Retrotranscribing	Eukarya	Caulimoviridae
Carnation etched ring virus	Retrotranscribing	Eukarya	Caulimoviridae
Pineapple bacilliform comosus virus	Retrotranscribing	Eukarya	Caulimoviridae
Cacao swollen shoot virus	Retrotranscribing	Eukarya	Caulimoviridae
Banana streak GF virus	Retrotranscribing	Eukarya	Caulimoviridae
Taro bacilliform virus	Retrotranscribing	Eukarya	Caulimoviridae
Banana streak Mysore virus	Retrotranscribing	Eukarya	Caulimoviridae
Eupatorium vein clearing virus	Retrotranscribing	Eukarya	Caulimoviridae
Kalanchoe top spotting virus	Retrotranscribing	Eukarya	Caulimoviridae
Banana streak virus strain Acuminata Vietnam	Retrotranscribing	Eukarya	Caulimoviridae
Cycad leaf necrosis virus	Retrotranscribing	Eukarya	Caulimoviridae
Sweet potato caulimo like virus	Retrotranscribing	Eukarya	Caulimoviridae
Lucky bamboo bacilliform virus	Retrotranscribing	Eukarya	Caulimoviridae
Commelina yellow mottle virus	Retrotranscribing	Eukarya	Caulimoviridae
Soybean chlorotic mottle virus	Retrotranscribing	Eukarya	Caulimoviridae
Figwort mosaic virus	Retrotranscribing	Eukarya	Caulimoviridae
Sugarcane bacilliform IM virus	Retrotranscribing	Eukarya	Caulimoviridae
Cassava vein mosaic virus	Retrotranscribing	Eukarya	Caulimoviridae
Soybean Putnam virus	Retrotranscribing	Eukarya	Caulimoviridae
Sugarcane bacilliform virus	Retrotranscribing	Eukarya	Caulimoviridae
Rose yellow vein virus	Retrotranscribing	Eukarya	Caulimoviridae
Banana streak UL virus	Retrotranscribing	Eukarya	Caulimoviridae
Banana streak UM virus	Retrotranscribing	Eukarya	Caulimoviridae
Bougainvillea spectabilis chlorotic vein banding virus	Retrotranscribing	Eukarya	Caulimoviridae
Banana streak OL virus	Retrotranscribing	Eukarya	Caulimoviridae
Banana streak CA virus	Retrotranscribing	Eukarya	Caulimoviridae
Dracaena mottle virus	Retrotranscribing	Eukarya	Caulimoviridae
Lamium leaf distortion virus	Retrotranscribing	Eukarya	Caulimoviridae
Fig badnavirus 1	Retrotranscribing	Eukarya	Caulimoviridae
Mirabilis mosaic virus	Retrotranscribing	Eukarya	Caulimoviridae
Banana streak virus	Retrotranscribing	Eukarya	Caulimoviridae
Sweetpotato badnavirus B	Retrotranscribing	Eukarya	Caulimoviridae
Sweet potato vein clearing virus	Retrotranscribing	Eukarya	Caulimoviridae
Sugarcane bacilliform MO virus	Retrotranscribing	Eukarya	Caulimoviridae
Tobacco vein clearing virus	Retrotranscribing	Eukarya	Caulimoviridae
Dahlia mosaic virus	Retrotranscribing	Eukarya	Caulimoviridae
Banana streak UI virus	Retrotranscribing	Eukarya	Caulimoviridae
Hibiscus bacilliform virus GD1	Retrotranscribing	Eukarya	Caulimoviridae
Rudbeckia flower distortion virus	Retrotranscribing	Eukarya	Caulimoviridae
Blueberry red ringspot virus	Retrotranscribing	Eukarya	Caulimoviridae
Sweetpotato badnavirus A	Retrotranscribing	Eukarya	Caulimoviridae
Gooseberry vein banding associated virus	Retrotranscribing	Eukarya	Caulimoviridae
Horseradish latent virus	Retrotranscribing	Eukarya	Caulimoviridae
Piper yellow mottle virus	Retrotranscribing	Eukarya	Caulimoviridae
Citrus leprosis virus C	Plus-ssRNA	Eukarya	Cilevirus
Lettuce chlorosis virus	Plus-ssRNA	Eukarya	Closteroviridae
Carrot yellow leaf virus	Plus-ssRNA	Eukarya	Closteroviridae
Citrus tristeza virus	Plus-ssRNA	Eukarya	Closteroviridae
Blackberry yellow vein associated virus	Plus-ssRNA	Eukarya	Closteroviridae
Tomato chlorosis virus	Plus-ssRNA	Eukarya	Closteroviridae
Bean yellow disorder virus	Plus-ssRNA	Eukarya	Closteroviridae
Sweet potato chlorotic stunt virus	Plus-ssRNA	Eukarya	Closteroviridae
Strawberry chlorotic fleck associated virus	Plus-ssRNA	Eukarya	Closteroviridae
Pineapple mealybug wilt associated virus 1	Plus-ssRNA	Eukarya	Closteroviridae
Potato yellow vein virus	Plus-ssRNA	Eukarya	Closteroviridae
Raspberry leaf mottle virus	Plus-ssRNA	Eukarya	Closteroviridae
Cucurbit yellow stunting disorder virus	Plus-ssRNA	Eukarya	Closteroviridae
Blackberry vein banding associated virus	Plus-ssRNA	Eukarya	Closteroviridae
Grapevine leafroll associated virus 1	Plus-ssRNA	Eukarya	Closteroviridae
Grapevine leafroll associated virus 2	Plus-ssRNA	Eukarya	Closteroviridae
Grapevine leafroll associated virus 3	Plus-ssRNA	Eukarya	Closteroviridae
Grapevine leafroll associated virus 4	Plus-ssRNA	Eukarya	Closteroviridae
Grapevine leafroll associated virus 7	Plus-ssRNA	Eukarya	Closteroviridae
Cucurbit chlorotic yellows virus	Plus-ssRNA	Eukarya	Closteroviridae
Carnation yellow fleck virus	Plus-ssRNA	Eukarya	Closteroviridae
Grapevine leafroll associated virus 10	Plus-ssRNA	Eukarya	Closteroviridae
Little cherry virus 2	Plus-ssRNA	Eukarya	Closteroviridae
Little cherry virus 1	Plus-ssRNA	Eukarya	Closteroviridae
Mint virus 1	Plus-ssRNA	Eukarya	Closteroviridae
Beet yellows virus	Plus-ssRNA	Eukarya	Closteroviridae
Tomato infectious chlorosis virus	Plus-ssRNA	Eukarya	Closteroviridae
Blueberry virus A	Plus-ssRNA	Eukarya	Closteroviridae
Grapevine rootstock stem lesion associated virus	Plus-ssRNA	Eukarya	Closteroviridae
Grapevine leafroll associated virus 5	Plus-ssRNA	Eukarya	Closteroviridae
Grapevine leafroll associated virus 6	Plus-ssRNA	Eukarya	Closteroviridae
Beet pseudoyellows virus	Plus-ssRNA	Eukarya	Closteroviridae
Lettuce infectious yellows virus	Plus-ssRNA	Eukarya	Closteroviridae
Strawberry pallidosis associated virus	Plus-ssRNA	Eukarya	Closteroviridae
Rhizoctonia cerealis endornavirus 1	dsRNA	Eukarya	Endornaviridae
Vicia faba endornavirus	dsRNA	Eukarya	Endornaviridae
Sclerotinia sclerotiorum endornavirus 1	dsRNA	Eukarya	Endornaviridae
Sclerotinia sclerotiorum endornavirus 2	dsRNA	Eukarya	Endornaviridae
Phaseolus vulgaris endornavirus 1	dsRNA	Eukarya	Endornaviridae
Bell pepper endornavirus	dsRNA	Eukarya	Endornaviridae
Persea americana endornavirus	dsRNA	Eukarya	Endornaviridae
Gremmeniella abietina type B RNA virus XL1	dsRNA	Eukarya	Endornaviridae
Oryza rufipogon endornavirus	dsRNA	Eukarya	Endornaviridae
Oryza sativa endornavirus	dsRNA	Eukarya	Endornaviridae
Tuber aestivum endornavirus	dsRNA	Eukarya	Endornaviridae
Helicobasidium mompa endornavirus 1	dsRNA	Eukarya	Endornaviridae
Phytophthora endornavirus 1	dsRNA	Eukarya	Endornaviridae
Lagenaria siceraria endornavirus California	dsRNA	Eukarya	Endornaviridae
Grapevine endophyte endornavirus	dsRNA	Eukarya	Endornaviridae
Chino del tomate virus	ssDNA	Eukarya	Geminiviridae
Eragrostis minor streak virus	ssDNA	Eukarya	Geminiviridae
Sugarcane streak Egypt virus	ssDNA	Eukarya	Geminiviridae
Potato yellow mosaic Trinidad virus	ssDNA	Eukarya	Geminiviridae
Tomato chlorotic mottle virus	ssDNA	Eukarya	Geminiviridae
Lindernia anagallis yellow vein virus	ssDNA	Eukarya	Geminiviridae
Bean golden mosaic virus	ssDNA	Eukarya	Geminiviridae
Rhynchosia golden mosaic virus	ssDNA	Eukarya	Geminiviridae
Sida golden yellow vein virus Jamaica Liguanea2 2008	ssDNA	Eukarya	Geminiviridae
Turnip curly top virus	ssDNA	Eukarya	Geminiviridae
Sida yellow mosaic Alagoas virus	ssDNA	Eukarya	Geminiviridae
Sweet potato leaf curl South Carolina virus	ssDNA	Eukarya	Geminiviridae
Ageratum leaf curl Cameroon virus	ssDNA	Eukarya	Geminiviridae
Stachytarpheta leaf curl virus	ssDNA	Eukarya	Geminiviridae
Corchorus yellow spot virus	ssDNA	Eukarya	Geminiviridae
Abutilon mosaic Brazil virus	ssDNA	Eukarya	Geminiviridae
Malvastrum yellow vein Baoshan virus	ssDNA	Eukarya	Geminiviridae
Soybean chlorotic blotch virus	ssDNA	Eukarya	Geminiviridae
Sida mottle virus	ssDNA	Eukarya	Geminiviridae
Sida yellow vein Vietnam virus	ssDNA	Eukarya	Geminiviridae
Sweet potato leaf curl Uganda virus Uganda Kampala 2008	ssDNA	Eukarya	Geminiviridae
Wheat dwarf virus	ssDNA	Eukarya	Geminiviridae
Sida yellow mosaic Yucatan virus	ssDNA	Eukarya	Geminiviridae
Ludwigia yellow vein virus	ssDNA	Eukarya	Geminiviridae
Tomato leaf curl Kumasi virus	ssDNA	Eukarya	Geminiviridae
Sweet potato leaf curl Lanzarote virus	ssDNA	Eukarya	Geminiviridae
Squash leaf curl Yunnan virus	ssDNA	Eukarya	Geminiviridae
Sida golden mosaic Costa Rica virus	ssDNA	Eukarya	Geminiviridae
Cotton leaf curl Gezira virus	ssDNA	Eukarya	Geminiviridae
Tomato leaf curl Mindanao virus	ssDNA	Eukarya	Geminiviridae
Sida yellow net virus	ssDNA	Eukarya	Geminiviridae
Tomato yellow leaf curl Guangdong virus	ssDNA	Eukarya	Geminiviridae
Jatropha leaf curl virus	ssDNA	Eukarya	Geminiviridae
Tomato yellow leaf curl Sardinia virus	ssDNA	Eukarya	Geminiviridae
Bean dwarf mosaic virus	ssDNA	Eukarya	Geminiviridae
Cotton leaf crumple virus	ssDNA	Eukarya	Geminiviridae
Cleome leaf crumple virus	ssDNA	Eukarya	Geminiviridae
Papaya leaf curl Guandong virus	ssDNA	Eukarya	Geminiviridae
Croton yellow vein mosaic virus	ssDNA	Eukarya	Geminiviridae
Tomato leaf curl Cebu virus	ssDNA	Eukarya	Geminiviridae
Tomato yellow leaf curl Vietnam virus	ssDNA	Eukarya	Geminiviridae
Sida golden mosaic Honduras virus	ssDNA	Eukarya	Geminiviridae
Maize streak Reunion virus	ssDNA	Eukarya	Geminiviridae
Tomato leaf deformation virus	ssDNA	Eukarya	Geminiviridae
Tomato leaf curl Ranchi virus	ssDNA	Eukarya	Geminiviridae
Melon chlorotic mosaic virus	ssDNA	Eukarya	Geminiviridae
Wissadula golden mosaic virus	ssDNA	Eukarya	Geminiviridae
Abutilon Brazil virus	ssDNA	Eukarya	Geminiviridae
Tomato chino La Paz virus	ssDNA	Eukarya	Geminiviridae
Tomato yellow leaf curl Indonesia virus Lembang	ssDNA	Eukarya	Geminiviridae
Okra yellow vein mosaic virus	ssDNA	Eukarya	Geminiviridae
Tobacco leaf curl Pusa virus	ssDNA	Eukarya	Geminiviridae
Pumpkin yellow mosaic Malaysia virus	ssDNA	Eukarya	Geminiviridae
Hemidesmus yellow mosaic virus	ssDNA	Eukarya	Geminiviridae
Okra enation leaf curl virus India Munthal EL37 2006	ssDNA	Eukarya	Geminiviridae
Bean yellow mosaic Mexico virus	ssDNA	Eukarya	Geminiviridae
Bean yellow dwarf virus	ssDNA	Eukarya	Geminiviridae
Sweet potato leaf curl China Henan virus	ssDNA	Eukarya	Geminiviridae
East African cassava mosaic Kenya virus	ssDNA	Eukarya	Geminiviridae
Chickpea chlorosis virus A	ssDNA	Eukarya	Geminiviridae
Sida yellow mosaic virus	ssDNA	Eukarya	Geminiviridae
Tomato leaf curl Guangdong virus	ssDNA	Eukarya	Geminiviridae
East African cassava mosaic Zanzibar virus	ssDNA	Eukarya	Geminiviridae
Tobacco leaf curl Yunnan virus	ssDNA	Eukarya	Geminiviridae
Ipomoea yellow vein virus	ssDNA	Eukarya	Geminiviridae
Asystasia begomovirus 1	ssDNA	Eukarya	Geminiviridae
Sida golden mosaic virus	ssDNA	Eukarya	Geminiviridae
Baminivirus	ssDNA	Eukarya	Geminiviridae
Miscanthus streak virus	ssDNA	Eukarya	Geminiviridae
Chayote yellow mosaic virus	ssDNA	Eukarya	Geminiviridae
Sida yellow mosaic China virus Hainan 8	ssDNA	Eukarya	Geminiviridae
Erectites yellow mosaic virus	ssDNA	Eukarya	Geminiviridae
Squash yellow mild mottle virus	ssDNA	Eukarya	Geminiviridae
Bhendi yellow vein Bhubhaneswar virus	ssDNA	Eukarya	Geminiviridae
Tomato yellow mottle virus	ssDNA	Eukarya	Geminiviridae
Okra yellow mosaic Mexico virus	ssDNA	Eukarya	Geminiviridae
Tobacco curly shoot virus	ssDNA	Eukarya	Geminiviridae
Eragrostis curvula streak virus	ssDNA	Eukarya	Geminiviridae
Euphorbia yellow mosaic virus	ssDNA	Eukarya	Geminiviridae
Ageratum yellow vein China virus	ssDNA	Eukarya	Geminiviridae
Pepper golden mosaic virus	ssDNA	Eukarya	Geminiviridae
Tobacco leaf curl Japan virus	ssDNA	Eukarya	Geminiviridae
Centrosema yellow spot virus	ssDNA	Eukarya	Geminiviridae
Tomato leaf curl Joydebpur virus	ssDNA	Eukarya	Geminiviridae
Gossypium punctatum mild leaf curl virus	ssDNA	Eukarya	Geminiviridae
Merremia mosaic Puerto Rico virus	ssDNA	Eukarya	Geminiviridae
Siegesbeckia yellow vein Guangxi virus	ssDNA	Eukarya	Geminiviridae
TYLCAxV Sic1 IT Sic2 2 04	ssDNA	Eukarya	Geminiviridae
Tomato leaf curl Madagascar virus Menabe Madagascar Morondova 2001	ssDNA	Eukarya	Geminiviridae
Papaya leaf curl virus	ssDNA	Eukarya	Geminiviridae
Tomato yellow leaf curl Yunnan virus	ssDNA	Eukarya	Geminiviridae
Tomato curly stunt virus	ssDNA	Eukarya	Geminiviridae
Soybean mild mottle virus	ssDNA	Eukarya	Geminiviridae
Tomato yellow leaf curl Saudi virus	ssDNA	Eukarya	Geminiviridae
Axonopus compressus streak virus	ssDNA	Eukarya	Geminiviridae
Tomato leaf curl Patna virus	ssDNA	Eukarya	Geminiviridae
Tomato severe rugose virus	ssDNA	Eukarya	Geminiviridae
Cotton leaf curl Burewala virus	ssDNA	Eukarya	Geminiviridae
Sida yellow blotch virus	ssDNA	Eukarya	Geminiviridae
Tomato leaf curl Cotabato virus	ssDNA	Eukarya	Geminiviridae
East African cassava mosaic virus	ssDNA	Eukarya	Geminiviridae
Sida leaf curl virus	ssDNA	Eukarya	Geminiviridae
Tomato leaf curl New Delhi virus	ssDNA	Eukarya	Geminiviridae
Tomato pseudo curly top virus	ssDNA	Eukarya	Geminiviridae
Digitaria ciliaris striate mosaic virus	ssDNA	Eukarya	Geminiviridae
Cotton leaf curl Rajasthan virus	ssDNA	Eukarya	Geminiviridae
Malvastrum yellow vein Changa Manga virus	ssDNA	Eukarya	Geminiviridae
Paspalum dilatatum striate mosaic virus	ssDNA	Eukarya	Geminiviridae
Abutilon mosaic virus	ssDNA	Eukarya	Geminiviridae
Ageratum leaf curl virus G52	ssDNA	Eukarya	Geminiviridae
Pepper leaf curl Bangladesh virus	ssDNA	Eukarya	Geminiviridae
Saccharum streak virus	ssDNA	Eukarya	Geminiviridae
Pedilanthus leaf curl virus	ssDNA	Eukarya	Geminiviridae
Bean golden yellow mosaic virus	ssDNA	Eukarya	Geminiviridae
Cassava mosaic Madagascar virus	ssDNA	Eukarya	Geminiviridae
Sida yellow vein Madurai virus	ssDNA	Eukarya	Geminiviridae
Papaya leaf curl China virus	ssDNA	Eukarya	Geminiviridae
Tomato leaf curl Mayotte virus	ssDNA	Eukarya	Geminiviridae
Sweet potato leaf curl virus	ssDNA	Eukarya	Geminiviridae
Sida yellow vein virus	ssDNA	Eukarya	Geminiviridae
Spinach severe curly top virus	ssDNA	Eukarya	Geminiviridae
Cotton leaf curl Bangalore virus	ssDNA	Eukarya	Geminiviridae
Oat dwarf virus	ssDNA	Eukarya	Geminiviridae
Tomato leaf curl virus	ssDNA	Eukarya	Geminiviridae
Bhendi yellow vein India virus India Dharwad OYDWR2 2006	ssDNA	Eukarya	Geminiviridae
Tomato leaf curl Malaysia virus	ssDNA	Eukarya	Geminiviridae
Pepper leaf curl Lahore Virus Pakistan Lahore1 2004	ssDNA	Eukarya	Geminiviridae
Tomato common mosaic virus	ssDNA	Eukarya	Geminiviridae
Tomato leaf curl Arusha virus	ssDNA	Eukarya	Geminiviridae
Mesta yellow vein mosaic virus	ssDNA	Eukarya	Geminiviridae
Hollyhock yellow vein mosaic virus	ssDNA	Eukarya	Geminiviridae
Papaya leaf crumple virus Panipat 8 India Panipat Papaya 2008	ssDNA	Eukarya	Geminiviridae
Tomato mosaic leaf curl virus	ssDNA	Eukarya	Geminiviridae
Rhynchosia yellow mosaic India virus	ssDNA	Eukarya	Geminiviridae
Bean chlorotic mosaic virus	ssDNA	Eukarya	Geminiviridae
Dragonfly associated mastrevirus	ssDNA	Eukarya	Geminiviridae
Sweet potato leaf curl China virus China Sichuan14 2012	ssDNA	Eukarya	Geminiviridae
Ageratum enation virus	ssDNA	Eukarya	Geminiviridae
Corchorus golden mosaic virus	ssDNA	Eukarya	Geminiviridae
Horsegram yellow mosaic virus	ssDNA	Eukarya	Geminiviridae
Sweet potato golden vein associated virus	ssDNA	Eukarya	Geminiviridae
Grapevine red blotch associated virus	ssDNA	Eukarya	Geminiviridae
Tomato leaf curl Kerala virus	ssDNA	Eukarya	Geminiviridae
Tomato leaf curl Oman virus	ssDNA	Eukarya	Geminiviridae
Pepper leaf curl virus	ssDNA	Eukarya	Geminiviridae
South African cassava mosaic virus	ssDNA	Eukarya	Geminiviridae
Sida mosaic Sinaloa virus	ssDNA	Eukarya	Geminiviridae
Macroptilium yellow spot virus	ssDNA	Eukarya	Geminiviridae
Tobacco yellow dwarf virus	ssDNA	Eukarya	Geminiviridae
Squash leaf curl Philippines virus	ssDNA	Eukarya	Geminiviridae
Sida golden mottle virus	ssDNA	Eukarya	Geminiviridae
Tomato leaf curl Hsinchu virus	ssDNA	Eukarya	Geminiviridae
Honeysuckle yellow vein mosaic virus	ssDNA	Eukarya	Geminiviridae
Tomato yellow spot virus	ssDNA	Eukarya	Geminiviridae
Sugarcane white streak virus	ssDNA	Eukarya	Geminiviridae
Tomato golden mosaic virus	ssDNA	Eukarya	Geminiviridae
Desmodium leaf distortion virus	ssDNA	Eukarya	Geminiviridae
French bean leaf curl virus Kanpur	ssDNA	Eukarya	Geminiviridae
Siegesbeckia yellow vein virus	ssDNA	Eukarya	Geminiviridae
Blainvillea yellow spot virus	ssDNA	Eukarya	Geminiviridae
Tomato mosaic Havana virus	ssDNA	Eukarya	Geminiviridae
Tobacco leaf curl Zimbabwe virus	ssDNA	Eukarya	Geminiviridae
Tomato yellow leaf curl Kanchanaburi virus	ssDNA	Eukarya	Geminiviridae
Okra leaf curl virus	ssDNA	Eukarya	Geminiviridae
Sida mottle Alagoas virus	ssDNA	Eukarya	Geminiviridae
Digitaria didactyla striate mosaic virus	ssDNA	Eukarya	Geminiviridae
Chilli leaf curl virus	ssDNA	Eukarya	Geminiviridae
Ageratum yellow vein Sri Lanka virus	ssDNA	Eukarya	Geminiviridae
Paspalum striate mosaic virus	ssDNA	Eukarya	Geminiviridae
Tomato yellow leaf curl China virus	ssDNA	Eukarya	Geminiviridae
Pepper yellow leaf curl China virus	ssDNA	Eukarya	Geminiviridae
Croton yellow vein virus	ssDNA	Eukarya	Geminiviridae
Malvastrum yellow vein virus	ssDNA	Eukarya	Geminiviridae
Cucurbit leaf crumple virus	ssDNA	Eukarya	Geminiviridae
Tomato leaf curl Pune virus	ssDNA	Eukarya	Geminiviridae
Senecio yellow mosaic virus	ssDNA	Eukarya	Geminiviridae
Ageratum yellow vein Taiwan virus	ssDNA	Eukarya	Geminiviridae
Tomato yellow vein streak virus	ssDNA	Eukarya	Geminiviridae
Tomato leaf curl Nigeria virus Nigeria 2006	ssDNA	Eukarya	Geminiviridae
Malvastrum leaf curl Guangdong virus	ssDNA	Eukarya	Geminiviridae
Rhynchosia golden mosaic Yucatan virus	ssDNA	Eukarya	Geminiviridae
Tomato leaf curl Pakistan virus	ssDNA	Eukarya	Geminiviridae
Hollyhock leaf crumple virus	ssDNA	Eukarya	Geminiviridae
Sweet potato leaf curl Bengal virus	ssDNA	Eukarya	Geminiviridae
Tomato yellow leaf distortion virus	ssDNA	Eukarya	Geminiviridae
Sweet potato leaf curl Spain virus	ssDNA	Eukarya	Geminiviridae
Radish leaf curl virus	ssDNA	Eukarya	Geminiviridae
Tomato mottle virus	ssDNA	Eukarya	Geminiviridae
Abutilon mosaic Bolivia virus	ssDNA	Eukarya	Geminiviridae
Velvet bean severe mosaic virus	ssDNA	Eukarya	Geminiviridae
Macroptilium yellow net virus	ssDNA	Eukarya	Geminiviridae
Sweet potato leaf curl Georgia virus	ssDNA	Eukarya	Geminiviridae
Rhynchosai mild mosaic virus	ssDNA	Eukarya	Geminiviridae
Pepper yellow vein Mali virus	ssDNA	Eukarya	Geminiviridae
Tomato leaf curl Seychelles virus	ssDNA	Eukarya	Geminiviridae
Okra yellow crinkle virus	ssDNA	Eukarya	Geminiviridae
Potato yellow mosaic virus	ssDNA	Eukarya	Geminiviridae
Euphorbia mosaic virus A Mexico Yucatan 2004	ssDNA	Eukarya	Geminiviridae
Chickpea redleaf virus	ssDNA	Eukarya	Geminiviridae
Bromus catharticus striate mosaic virus	ssDNA	Eukarya	Geminiviridae
Passionfruit severe leaf distortion virus	ssDNA	Eukarya	Geminiviridae
Malvastrum leaf curl virus	ssDNA	Eukarya	Geminiviridae
Malvastrum leaf curl Philippines virus	ssDNA	Eukarya	Geminiviridae
Squash mild leaf curl virus	ssDNA	Eukarya	Geminiviridae
Tomato leaf curl China virus OX2	ssDNA	Eukarya	Geminiviridae
Bean chlorosis virus	ssDNA	Eukarya	Geminiviridae
Tomato leaf curl Gujarat virus	ssDNA	Eukarya	Geminiviridae
Sweet potato leaf curl Canary virus	ssDNA	Eukarya	Geminiviridae
Chickpea chlorotic dwarf virus	ssDNA	Eukarya	Geminiviridae
Sugarcane streak Nile virus	ssDNA	Eukarya	Geminiviridae
Okra leaf curl India virus India Sonipat EL14A 2006	ssDNA	Eukarya	Geminiviridae
Macroptilium golden mosaic virus	ssDNA	Eukarya	Geminiviridae
Tomato dwarf leaf virus	ssDNA	Eukarya	Geminiviridae
Blechum interveinal chlorosis virus	ssDNA	Eukarya	Geminiviridae
Tomato leaf curl Hanoi virus	ssDNA	Eukarya	Geminiviridae
Panicum streak virus	ssDNA	Eukarya	Geminiviridae
Sida yellow mottle virus	ssDNA	Eukarya	Geminiviridae
Clerodendrum golden mosaic virus	ssDNA	Eukarya	Geminiviridae
Cabbage leaf curl virus	ssDNA	Eukarya	Geminiviridae
Maize streak virus	ssDNA	Eukarya	Geminiviridae
Euphorbia leaf curl virus	ssDNA	Eukarya	Geminiviridae
East African cassava mosaic Malawi virus	ssDNA	Eukarya	Geminiviridae
Tomato leaf curl Java virus	ssDNA	Eukarya	Geminiviridae
Cotton leaf curl Multan virus	ssDNA	Eukarya	Geminiviridae
Datura leaf distortion virus	ssDNA	Eukarya	Geminiviridae
Dicliptera yellow mottle virus	ssDNA	Eukarya	Geminiviridae
Kenaf leaf curl virus India Bahraich 2007	ssDNA	Eukarya	Geminiviridae
Spinach curly top Arizona virus	ssDNA	Eukarya	Geminiviridae
Tomato leaf curl Palampur virus	ssDNA	Eukarya	Geminiviridae
Sporobolus striate mosaic virus 1	ssDNA	Eukarya	Geminiviridae
Sporobolus striate mosaic virus 2	ssDNA	Eukarya	Geminiviridae
Chloris striate mosaic virus	ssDNA	Eukarya	Geminiviridae
East African cassava mosaic Cameroon virus	ssDNA	Eukarya	Geminiviridae
Cotton leaf curl Kokhran virus	ssDNA	Eukarya	Geminiviridae
Tomato leaf curl Karnataka virus	ssDNA	Eukarya	Geminiviridae
Emilia yellow vein virus Fz1	ssDNA	Eukarya	Geminiviridae
Ramie mosaic virus	ssDNA	Eukarya	Geminiviridae
Tomato leaf curl Philippines virus	ssDNA	Eukarya	Geminiviridae
Squash leaf curl virus	ssDNA	Eukarya	Geminiviridae
[truncated: 1,441 more rows]
