# Supplementary material for: Do Viruses Exchange Genes across Superkingdoms of Life?
Source: Front Microbiol. 2017 Oct 31;8:2110. doi: 10.3389/fmicb.2017.02110 (PMC5671483; doi:10.3389/fmicb.2017.02110)
Supplement: Table S2 — FSFs detected in archaeoviruses. FSFs are identified both by SCOP numeric IDs and alpha-numeric concise classification strings (ccs). The f-values are also listed for Archaea, Bacteria, and Eukarya. FSFs shared exclusively with non-host superkingdoms are highlighted. [file Table2.XLSX]

## Sheet: TableS1.txt
SCOP ID	SCOP ccs	FSF description	Venn group	Archaea (f)	Bacteria (f)	Eukarya (f)
109801	a.30.5	Hypothetical protein D-63	A	0.00819672	0	0
143011	d.298.1	RelE-like	AB	0.459016	0.570404	0
53098	c.55.3	Ribonuclease H-like	ABE	1	0.999103	1
56672	e.8.1	DNA/RNA polymerases	ABE	1	0.981166	1
52540	c.37.1	P-loop containing nucleoside triphosphate hydrolases	ABE	1	1	1
53756	c.87.1	UDP-Glycosyltransferase/glycogen phosphorylase	ABE	1	0.965022	1
143602	d.321.1	STIV B116-like	ABE	0.00819672	0.00896861	0.00261097
57667	g.37.1	beta-beta-alpha zinc fingers	ABE	0.336066	0.0044843	1
47598	a.43.1	Ribbon-helix-helix	ABE	0.991803	0.719283	0.0078329
58100	h.4.4	Bacterial hemolysins	ABE	0.311475	0.121973	0.462141
49899	b.29.1	Concanavalin A-like lectins/glucanases	ABE	0.491803	0.651121	1
52799	c.45.1	(Phosphotyrosine protein) phosphatases II	ABE	0.508197	0.510314	1
158702	a.289.1	Sec63 N-terminal domain-like	ABE	0.967213	0.0753363	1
46955	a.6.1	Putative DNA-binding domain	ABE	1	0.994619	0.992167
50494	b.47.1	Trypsin-like serine proteases	ABE	0.590164	0.9713	0.97389
69796	d.207.1	Thymidylate synthase-complementing protein Thy1	ABE	0.52459	0.38296	0.0078329
46785	a.4.5	Winged helix DNA-binding domain	ABE	1	0.992825	1
52980	c.52.1	Restriction endonuclease-like	ABE	1	0.983857	0.997389
56349	d.163.1	DNA breaking-rejoining enzymes	ABE	0.893443	0.959641	0.989556
102712	c.97.3	JAB1/MPN domain	ABE	0.786885	0.611659	0.997389
53300	c.62.1	vWA-like	ABE	0.942623	0.820628	1
110849	d.268.1	ParB/Sulfiredoxin	ABE	0.819672	0.90852	0.511749
102114	c.1.28	Radical SAM enzymes	ABE	1	0.966816	1
46565	a.2.3	Chaperone J-domain	ABE	0.47541	0.996413	1
53448	c.68.1	Nucleotide-diphospho-sugar transferases	ABE	1	0.984753	1
49265	b.1.2	Fibronectin type III	ABE	0.254098	0.510314	0.947781
57884	g.48.1	Ada DNA repair protein, N-terminal domain (N-Ada 10)	ABE	0.122951	0.417937	0.206266
56300	d.159.1	Metallo-dependent phosphatases	ABE	1	0.9713	1
50249	b.40.4	Nucleic acid-binding proteins	ABE	1	0.999103	1
47794	a.60.4	Rad51 N-terminal domain-like	ABE	1	0.488789	0.751958
49464	b.3.2	Carboxypeptidase regulatory domain-like	ABE	0.737705	0.35157	0.454308
88659	a.4.13	Sigma3 and sigma4 domains of RNA polymerase sigma factors	ABE	0.721311	0.997309	0.195822
47781	a.60.2	RuvA domain 2-like	ABE	0.885246	0.993722	0.989556
53335	c.66.1	S-adenosyl-L-methionine-dependent methyltransferases	ABE	1	0.998206	1
55608	d.95.2	Homing endonucleases	ABE	0.491803	0.365919	0.284595
103365	d.261.1	Hypothetical protein PH1602	ABE	0.991803	0.347085	0.472585
51283	b.85.4	dUTPase-like	ABE	0.97541	0.89417	0.91906
117892	d.43.2	Band 7/SPFH domain	ABE	0.959016	0.904036	0.986945
48168	a.98.1	R1 subunit of ribonucleotide reductase, N-terminal domain	ABE	0.590164	0.767713	0.966057
51998	c.7.1	PFL-like glycyl radical enzymes	ABE	1	0.982063	0.981723
52402	c.26.2	Adenine nucleotide alpha hydrolases-like	ABE	1	0.999103	1
144020	e.59.1	FdhE-like	ABE	0.188525	0.195516	0.0208877
55729	d.108.1	Acyl-CoA N-acyltransferases (Nat)	ABE	1	0.973094	1
48019	a.80.1	post-AAA+ oligomerization domain-like	ABE	0.991803	0.988341	1
55620	d.96.1	Tetrahydrobiopterin biosynthesis enzymes-like	ABE	0.909836	0.89417	0.94517
101386	a.204.1	all-alpha NTP pyrophosphatases	ABE	0.918033	0.925561	0.772846
47413	a.35.1	lambda repressor-like DNA-binding domains	ABE	1	0.950673	0.997389
57802	g.41.5	Rubredoxin-like	ABE	0.680328	0.506726	0.929504
54060	d.4.1	His-Me finger endonucleases	ABE	0.0491803	0.426906	0.900783
50998	b.70.1	Quinoprotein alcohol dehydrogenase-like	ABE	0.770492	0.724664	1
50199	b.40.1	Staphylococcal nuclease	ABE	0.516393	0.408072	0.979112
48695	a.138.1	Multiheme cytochromes	ABE	0.229508	0.450224	0.368146
56563	d.183.1	Major capsid protein gp5	ABE	0.0983607	0.327354	0.0104439
56399	d.166.1	ADP-ribosylation	ABE	0.483607	0.323767	0.984334
50939	b.68.1	Sialidases	ABE	0.0901639	0.358744	0.592689
48163	a.97.1	An anticodon-binding domain of class I aminoacyl-tRNA synthetases	ABE	0.770492	0.990135	0.827676
54197	d.13.1	HIT-like	ABE	0.942623	0.987444	1
52833	c.47.1	Thioredoxin-like	ABE	0.991803	0.996413	1
48150	a.96.1	DNA-glycosylase	ABE	1	0.964126	0.997389
52374	c.26.1	Nucleotidylyl transferase	ABE	1	0.998206	1
102405	c.129.1	MCP/YpsA-like	ABE	0.721311	0.939013	0.629243
109604	a.211.1	HD-domain/PDEase-like	ABE	1	0.991928	1
52021	c.8.3	Carbamoyl phosphate synthetase, small subunit N-terminal domain	ABE	0.786885	0.878027	0.932115
81891	a.173.1	Poly A polymerase C-terminal region-like	ABE	0.00819672	0.964126	0.984334
52317	c.23.16	Class I glutamine amidotransferase-like	ABE	1	0.998206	1
55874	d.122.1	ATPase domain of HSP90 chaperone/DNA topoisomerase II/histidine kinase	ABE	1	0.996413	1
69255	b.40.8	gp5 N-terminal domain-like	ABE	0.0409836	0.285202	0.0078329
47802	a.60.6	DNA polymerase beta, N-terminal domain-like	ABE	0.311475	0.249327	0.942559
81301	d.218.1	Nucleotidyltransferase	ABE	1	0.982063	1
56091	d.142.2	DNA ligase/mRNA capping enzyme, catalytic domain	ABE	1	0.991928	1
52499	c.33.1	Isochorismatase-like hydrolases	ABE	0.778689	0.786547	0.976501
55979	d.131.1	DNA clamp	ABE	1	0.991031	1
88697	b.122.1	PUA domain-like	ABE	1	0.98565	1
50965	b.69.1	Galactose oxidase, central domain	ABE	0.0655738	0.133632	0.97389
53649	c.76.1	Alkaline phosphatase-like	ABE	1	0.93991	1
47954	a.74.1	Cyclin-like	ABE	1	0.0143498	1
57783	g.41.3	Zinc beta-ribbon	ABE	1	0.993722	1
56747	d.264.1	Prim-pol domain	ABE	1	0.150673	0.963446
51126	b.80.1	Pectin lyase-like	ABE	0.663934	0.721973	0.882507
56784	c.108.1	HAD-like	ABE	1	0.993722	1
51713	c.1.20	tRNA-guanine transglycosylase	ABE	0.991803	0.889686	0.874674
56988	f.11.1	Anthrax protective antigen	ABE	0.106557	0.13722	0.446475
101898	b.68.9	NHL repeat	ABE	0.311475	0.466368	0.882507
143422	d.58.57	Transposase IS200-like	ABE	0.286885	0.458296	0.00522193
88723	c.120.1	PIN domain-like	ABE	1	0.991031	1
56235	d.153.1	N-terminal nucleophile aminohydrolases (Ntn hydrolases)	ABE	1	0.963229	1
69279	b.106.1	Phage tail proteins	ABE	0.057377	0.36861	0.0182768
160719	d.373.1	gpW/gp25-like	ABE	0.057377	0.336323	0.0078329
52309	c.23.14	N-(deoxy)ribosyltransferase-like	ABE	0.245902	0.252915	0.308094
57863	g.45.1	ArfGap/RecO-like zinc finger	ABE	0.0163934	0.839462	1
48371	a.118.1	ARM repeat	ABE	0.819672	0.775785	1
48452	a.118.8	TPR-like	ABE	0.811475	0.965919	1
52141	c.18.1	Uracil-DNA glycosylase-like	ABE	1	0.983857	0.989556
89447	b.129.1	AbrB/MazE/MraZ-like	ABE	0.778689	0.830493	0.00522193
51735	c.2.1	NAD(P)-binding Rossmann-fold domains	ABE	1	0.998206	1
64496	d.285.1	DNA-binding domain of intron-encoded endonucleases	BE	0	0.00807175	0.0443864
140864	a.118.25	TROVE domain-like	BE	0	0.0663677	0.357702
49842	b.22.1	TNF-like	BE	0	0.0457399	0.310705
