# Supplementary material for: Do Viruses Exchange Genes across Superkingdoms of Life?
Source: Front Microbiol. 2017 Oct 31;8:2110. doi: 10.3389/fmicb.2017.02110 (PMC5671483; doi:10.3389/fmicb.2017.02110)
Supplement: Table S3 — FSFs detected in bacterioviruses. FSFs are identified both by SCOP numeric IDs and alpha-numeric concise classification strings (ccs). The f-values are also listed for Archaea, Bacteria, and Eukarya. FSFs shared exclusively with non-host superkingdoms are highlighted. [file Table3.XLSX]

## Sheet: TableS2.txt
SCOP ID	SCOP ccs	FSF description	Venn group	Archaea (f)	Bacteria (f)	Eukarya (f)
141300	b.38.3	GatD N-terminal domain-like	A	0.983607	0	0
159612	c.52.4	TBP-interacting protein-like	A	0.0901639	0	0
47077	a.18.1	T4 endonuclease V	AB	0.0655738	0.0304933	0
101307	a.195.1	YutG-like	AB	0.557377	0.459193	0
53163	c.56.1	HybD-like	AB	0.647541	0.377578	0
143011	d.298.1	RelE-like	AB	0.459016	0.570404	0
57652	g.35.1	HIPIP (high potential iron protein)	AB	0.0327869	0.0591928	0
160537	d.366.1	SpoVG-like	AB	0.0327869	0.174888	0
74748	a.154.1	Variable surface antigen VlsE	AB	0.00819672	0.00538117	0
52206	c.23.3	Hypothetical protein MTH538	AB	0.0983607	0.0600897	0
56349	d.163.1	DNA breaking-rejoining enzymes	ABE	0.893443	0.959641	0.989556
49373	b.1.14	Invasin/intimin cell-adhesion fragments	ABE	0.393443	0.36861	0.415144
69796	d.207.1	Thymidylate synthase-complementing protein Thy1	ABE	0.52459	0.38296	0.0078329
54060	d.4.1	His-Me finger endonucleases	ABE	0.0491803	0.426906	0.900783
52833	c.47.1	Thioredoxin-like	ABE	0.991803	0.996413	1
53098	c.55.3	Ribonuclease H-like	ABE	1	0.999103	1
56672	e.8.1	DNA/RNA polymerases	ABE	1	0.981166	1
51283	b.85.4	dUTPase-like	ABE	0.97541	0.89417	0.91906
55874	d.122.1	ATPase domain of HSP90 chaperone/DNA topoisomerase II/histidine kinase	ABE	1	0.996413	1
52540	c.37.1	P-loop containing nucleoside triphosphate hydrolases	ABE	1	1	1
51126	b.80.1	Pectin lyase-like	ABE	0.663934	0.721973	0.882507
53927	c.97.1	Cytidine deaminase-like	ABE	0.959016	0.991031	1
54211	d.14.1	Ribosomal protein S5 domain 2-like	ABE	1	0.999103	1
56399	d.166.1	ADP-ribosylation	ABE	0.483607	0.323767	0.984334
55144	d.61.1	LigT-like	ABE	1	0.617937	0.921671
69349	b.108.1	Phage fibre proteins	ABE	0.0901639	0.226906	0.127937
50129	b.35.1	GroES-like	ABE	0.795082	0.982063	0.997389
88723	c.120.1	PIN domain-like	ABE	1	0.991031	1
49265	b.1.2	Fibronectin type III	ABE	0.254098	0.510314	0.947781
55979	d.131.1	DNA clamp	ABE	1	0.991031	1
56731	e.13.1	DNA primase core	ABE	0.844262	0.990135	0.258486
53597	c.71.1	Dihydrofolate reductase-like	ABE	0.836066	0.940807	0.950392
69279	b.106.1	Phage tail proteins	ABE	0.057377	0.36861	0.0182768
56300	d.159.1	Metallo-dependent phosphatases	ABE	1	0.9713	1
53187	c.56.5	Zn-dependent exopeptidases	ABE	1	0.993722	1
56719	e.11.1	Type II DNA topoisomerase	ABE	0.401639	0.996413	1
160719	d.373.1	gpW/gp25-like	ABE	0.057377	0.336323	0.0078329
57716	g.39.1	Glucocorticoid receptor-like (DNA-binding domain)	ABE	1	0.998206	1
56784	c.108.1	HAD-like	ABE	1	0.993722	1
55831	d.117.1	Thymidylate synthase/dCMP hydroxymethylase	ABE	0.483607	0.642152	0.968668
52949	c.50.1	Macro domain-like	ABE	0.672131	0.851121	0.989556
50249	b.40.4	Nucleic acid-binding proteins	ABE	1	0.999103	1
69255	b.40.8	gp5 N-terminal domain-like	ABE	0.0409836	0.285202	0.0078329
47807	a.60.7	5' to 3' exonuclease, C-terminal subdomain	ABE	1	0.988341	0.994778
82771	d.226.1	GIY-YIG endonuclease	ABE	0.418033	0.973094	0.603133
48168	a.98.1	R1 subunit of ribonucleotide reductase, N-terminal domain	ABE	0.590164	0.767713	0.966057
56091	d.142.2	DNA ligase/mRNA capping enzyme, catalytic domain	ABE	1	0.991928	1
143990	d.336.1	YbiA-like	ABE	0.0163934	0.138117	0.527415
47240	a.25.1	Ferritin-like	ABE	0.991803	0.988341	0.997389
55811	d.113.1	Nudix	ABE	0.97541	0.957848	1
51998	c.7.1	PFL-like glycyl radical enzymes	ABE	1	0.982063	0.981723
52980	c.52.1	Restriction endonuclease-like	ABE	1	0.983857	0.997389
101386	a.204.1	all-alpha NTP pyrophosphatases	ABE	0.918033	0.925561	0.772846
48371	a.118.1	ARM repeat	ABE	0.819672	0.775785	1
81301	d.218.1	Nucleotidyltransferase	ABE	1	0.982063	1
46894	a.4.6	C-terminal effector domain of the bipartite response regulators	ABE	0.188525	0.93722	0.0548303
56112	d.144.1	Protein kinase-like (PK-like)	ABE	1	0.95426	1
53448	c.68.1	Nucleotide-diphospho-sugar transferases	ABE	1	0.984753	1
52440	c.30.1	PreATP-grasp domain	ABE	0.97541	0.965919	0.994778
53697	c.80.1	SIS domain	ABE	0.991803	0.983857	1
102405	c.129.1	MCP/YpsA-like	ABE	0.721311	0.939013	0.629243
75712	h.4.12	Rad50 coiled-coil Zn hook	ABE	0.877049	0.0887892	0.227154
56059	d.142.1	Glutathione synthetase ATP-binding domain-like	ABE	1	0.972197	1
103481	f.39.1	Multidrug resistance efflux transporter EmrE	ABE	0.97541	0.935426	1
53271	c.61.1	PRTase-like	ABE	0.991803	0.986547	1
51690	c.1.17	Nicotinate/Quinolinate PRTase C-terminal domain-like	ABE	0.991803	0.943498	0.971279
110296	b.69.13	Oligoxyloglucan reducing end-specific cellobiohydrolase	ABE	0.163934	0.38565	0.911227
48726	b.1.1	Immunoglobulin	ABE	0.057377	0.0717489	0.347258
52266	c.23.10	SGNH hydrolase	ABE	0.172131	0.81704	0.942559
47413	a.35.1	lambda repressor-like DNA-binding domains	ABE	1	0.950673	0.997389
53335	c.66.1	S-adenosyl-L-methionine-dependent methyltransferases	ABE	1	0.998206	1
51306	b.87.1	LexA/Signal peptidase	ABE	0.959016	0.974888	0.992167
55729	d.108.1	Acyl-CoA N-acyltransferases (Nat)	ABE	1	0.973094	1
116734	d.287.1	DNA methylase specificity domain	ABE	0.42623	0.600897	0.0130548
53300	c.62.1	vWA-like	ABE	0.942623	0.820628	1
49299	b.1.3	PKD domain	ABE	0.614754	0.302242	0.321149
54001	d.3.1	Cysteine proteinases	ABE	0.778689	0.930045	1
46785	a.4.5	Winged helix DNA-binding domain	ABE	1	0.992825	1
47090	a.20.1	PGBD-like	ABE	0.057377	0.679821	0.477807
54373	d.16.1	FAD-linked reductases, C-terminal domain	ABE	0.622951	0.849327	1
55154	d.63.1	CYTH-like phosphatases	ABE	0.92623	0.613453	0.950392
52374	c.26.1	Nucleotidylyl transferase	ABE	1	0.998206	1
51971	c.4.1	Nucleotide-binding domain	ABE	0.704918	0.869955	0.997389
109604	a.211.1	HD-domain/PDEase-like	ABE	1	0.991928	1
117892	d.43.2	Band 7/SPFH domain	ABE	0.959016	0.904036	0.986945
89095	a.182.1	GatB/YqeY motif	ABE	0.983607	0.903139	0.853786
53383	c.67.1	PLP-dependent transferases	ABE	0.991803	0.999103	1
54675	d.41.2	Nicotinate/Quinolinate PRTase N-terminal domain-like	ABE	0.991803	0.936323	0.939948
57783	g.41.3	Zinc beta-ribbon	ABE	1	0.993722	1
46565	a.2.3	Chaperone J-domain	ABE	0.47541	0.996413	1
110849	d.268.1	ParB/Sulfiredoxin	ABE	0.819672	0.90852	0.511749
47336	a.28.1	ACP-like	ABE	0.0983607	0.977578	0.989556
81891	a.173.1	Poly A polymerase C-terminal region-like	ABE	0.00819672	0.964126	0.984334
143100	d.304.1	TTHA1013/TTHA0281-like	ABE	0.360656	0.402691	0.0078329
46689	a.4.1	Homeodomain-like	ABE	0.803279	0.957848	1
101478	a.209.1	ADP-ribosylglycohydrolase	ABE	0.377049	0.375785	0.509138
51161	b.81.1	Trimeric LpxA-like enzymes	ABE	0.991803	0.964126	0.994778
102114	c.1.28	Radical SAM enzymes	ABE	1	0.966816	1
49899	b.29.1	Concanavalin A-like lectins/glucanases	ABE	0.491803	0.651121	1
51294	b.86.1	Hedgehog/intein (Hint) domain	ABE	0.590164	0.24843	0.54047
102462	c.131.1	Peptidyl-tRNA hydrolase II	ABE	1	0.119283	0.966057
52309	c.23.14	N-(deoxy)ribosyltransferase-like	ABE	0.245902	0.252915	0.308094
51055	b.72.2	Carbohydrate binding domain	ABE	0.106557	0.147982	0.114883
82171	b.70.3	DPP6 N-terminal domain-like	ABE	0.622951	0.6287	1
88697	b.122.1	PUA domain-like	ABE	1	0.98565	1
109709	a.4.14	KorB DNA-binding domain-like	ABE	0.204918	0.746188	0.0365535
56563	d.183.1	Major capsid protein gp5	ABE	0.0983607	0.327354	0.0104439
103084	d.79.6	Holliday junction resolvase RusA	ABE	0.00819672	0.161435	0.0104439
52096	c.14.1	ClpP/crotonase	ABE	0.942623	0.977578	0.997389
53474	c.69.1	alpha/beta-Hydrolases	ABE	0.885246	0.983857	1
51261	b.84.3	Duplicated hybrid motif	ABE	0.0901639	0.946188	0.0835509
57938	g.54.1	DnaJ/Hsp40 cysteine-rich domain	ABE	0.631148	0.983857	1
56747	d.264.1	Prim-pol domain	ABE	1	0.150673	0.963446
52218	c.23.5	Flavoproteins	ABE	0.852459	0.93722	1
52141	c.18.1	Uracil-DNA glycosylase-like	ABE	1	0.983857	0.989556
56988	f.11.1	Anthrax protective antigen	ABE	0.106557	0.13722	0.446475
64182	c.107.1	DHH phosphoesterases	ABE	1	0.929148	0.91906
47729	a.55.1	IHF-like DNA-binding proteins	ABE	0.0491803	0.949776	0.101828
57997	h.1.5	Tropomyosin	ABE	0.696721	0.473543	0.997389
55608	d.95.2	Homing endonucleases	ABE	0.491803	0.365919	0.284595
89550	c.6.3	PHP domain-like	ABE	0.959016	0.981166	0.94517
53067	c.55.1	Actin-like ATPase domain	ABE	1	0.999103	1
51445	c.1.8	(Trans)glycosidases	ABE	0.795082	0.947982	0.992167
58113	h.5.1	Apolipoprotein A-I	ABE	0.254098	0.433184	0.725849
46955	a.6.1	Putative DNA-binding domain	ABE	1	0.994619	0.992167
55166	d.65.1	Hedgehog/DD-peptidase	ABE	0.0163934	0.678027	0.32376
88659	a.4.13	Sigma3 and sigma4 domains of RNA polymerase sigma factors	ABE	0.721311	0.997309	0.195822
54106	d.7.1	LysM domain	ABE	0.0245902	0.835874	0.832898
90257	h.1.26	Myosin rod fragments	ABE	0.245902	0.113901	0.859008
56281	d.157.1	Metallo-hydrolase/oxidoreductase	ABE	1	0.992825	1
89447	b.129.1	AbrB/MazE/MraZ-like	ABE	0.778689	0.830493	0.00522193
68906	a.140.2	SAP domain	ABE	0.0327869	0.0125561	0.986945
52402	c.26.2	Adenine nucleotide alpha hydrolases-like	ABE	1	0.999103	1
55620	d.96.1	Tetrahydrobiopterin biosynthesis enzymes-like	ABE	0.909836	0.89417	0.94517
158682	a.287.1	TerB-like	ABE	0.0409836	0.424215	0.075718
55846	d.118.1	N-acetylmuramoyl-L-alanine amidase-like	ABE	0.00819672	0.639462	0.279373
53041	c.53.1	Resolvase-like	ABE	0.540984	0.642152	0.0130548
54593	d.32.1	Glyoxalase/Bleomycin resistance protein/Dihydroxybiphenyl dioxygenase	ABE	0.655738	0.846637	0.968668
51182	b.82.1	RmlC-like cupins	ABE	0.967213	0.925561	0.997389
49785	b.18.1	Galactose-binding domain-like	ABE	0.319672	0.713901	1
82679	d.58.42	N-utilization substance G protein NusG, N-terminal domain	ABE	0.0901639	0.990135	0.127937
49363	b.1.12	Purple acid phosphatase, N-terminal domain	ABE	0.0491803	0.144395	0.613577
55594	d.94.1	HPr-like	ABE	0.0901639	0.725561	0.0104439
51905	c.3.1	FAD/NAD(P)-binding domain	ABE	1	0.998206	1
55073	d.58.29	Nucleotide cyclase	ABE	0.0819672	0.812556	0.89295
52490	c.32.1	Tubulin nucleotide-binding domain-like	ABE	0.721311	0.959641	1
52058	c.10.2	L domain-like	ABE	0.0655738	0.344395	1
47162	a.24.1	Apolipoprotein	ABE	0.0655738	0.0735426	0.182768
55681	d.104.1	Class II aaRS and biotin synthetases	ABE	1	0.998206	1
161098	f.58.1	MetI-like	ABE	0.991803	0.973991	0.0887728
53850	c.94.1	Periplasmic binding protein-like II	ABE	1	0.998206	0.953003
57850	g.44.1	RING/U-box	ABE	0.057377	0.106726	1
88713	c.6.2	Glycoside hydrolase/deacetylase	ABE	0.803279	0.910314	0.942559
46966	a.7.1	Spectrin repeat	ABE	0.0245902	0.0215247	0.73107
52009	c.8.1	Phosphohistidine domain	ABE	0.983607	0.928251	0.315927
101904	b.68.10	GyrA/ParC C-terminal domain-like	ABE	0.401639	0.994619	0.180157
52113	c.15.1	BRCT domain	ABE	0.155738	0.973094	1
48019	a.80.1	post-AAA+ oligomerization domain-like	ABE	0.991803	0.988341	1
50104	b.34.5	Translation proteins SH3-like domain	ABE	1	0.999103	1
47781	a.60.2	RuvA domain 2-like	ABE	0.885246	0.993722	0.989556
110857	d.269.1	Gamma-glutamyl cyclotransferase-like	ABE	0.360656	0.457399	0.877285
46946	a.156.1	S13-like H2TH domain	ABE	1	0.998206	0.986945
81624	b.113.1	N-terminal domain of MutM-like DNA repair proteins	ABE	0.0245902	0.745291	0.642298
63411	d.185.1	LuxS/MPP-like metallohydrolase	ABE	0.147541	0.919283	1
52499	c.33.1	Isochorismatase-like hydrolases	ABE	0.778689	0.786547	0.976501
51412	c.1.5	Inosine monophosphate dehydrogenase (IMPDH)	ABE	0.655738	0.941704	0.986945
50939	b.68.1	Sialidases	ABE	0.0901639	0.358744	0.592689
51658	c.1.15	Xylose isomerase-like	ABE	0.991803	0.84843	0.903394
49464	b.3.2	Carboxypeptidase regulatory domain-like	ABE	0.737705	0.35157	0.454308
53756	c.87.1	UDP-Glycosyltransferase/glycogen phosphorylase	ABE	1	0.965022	1
103190	d.110.6	Sensory domain-like	ABE	0.237705	0.611659	0.211488
58100	h.4.4	Bacterial hemolysins	ABE	0.311475	0.121973	0.462141
103365	d.261.1	Hypothetical protein PH1602	ABE	0.991803	0.347085	0.472585
50182	b.38.1	Sm-like ribonucleoproteins	ABE	1	0.927354	1
63825	b.68.5	YWTD domain	ABE	0.204918	0.295964	0.704961
47598	a.43.1	Ribbon-helix-helix	ABE	0.991803	0.719283	0.0078329
75005	b.67.2	Arabinanase/levansucrase/invertase	ABE	0.311475	0.519283	0.5953
57829	g.41.8	Zn-binding ribosomal proteins	ABE	1	0.986547	1
55797	d.111.1	PR-1-like	ABE	0.204918	0.439462	0.903394
48452	a.118.8	TPR-like	ABE	0.811475	0.965919	1
52743	c.41.1	Subtilisin-like	ABE	0.745902	0.66009	0.979112
100939	b.131.1	SPOC domain-like	ABE	0.0491803	0.257399	0.955614
56219	d.151.1	DNase I-like	ABE	0.483607	0.896861	1
55271	d.75.2	DNA repair protein MutS, domain I	ABE	0.327869	0.804484	0.984334
103642	g.74.1	Sec-C motif	ABE	0.0901639	0.420628	0.169713
56436	d.169.1	C-type lectin-like	ABE	0.0655738	0.530045	0.853786
50118	b.34.6	Cell growth inhibitor/plasmid maintenance toxic component	ABE	0.311475	0.514798	0.0104439
141571	b.80.8	Pentapeptide repeat-like	ABE	0.245902	0.543498	0.639687
140931	a.265.1	Fic-like	ABE	0.327869	0.639462	0.480418
101898	b.68.9	NHL repeat	ABE	0.311475	0.466368	0.882507
48295	a.4.12	TrpR-like	ABE	0.0245902	0.984753	0.133159
102712	c.97.3	JAB1/MPN domain	ABE	0.786885	0.611659	0.997389
57802	g.41.5	Rubredoxin-like	ABE	0.680328	0.506726	0.929504
143081	d.303.1	BB1717-like	ABE	0.172131	0.439462	0.814621
103473	f.38.1	MFS general substrate transporter	ABE	1	0.984753	1
53328	c.65.1	Formyltransferase	ABE	0.434426	0.982063	0.950392
52518	c.36.1	Thiamin diphosphate-binding fold (THDP-binding)	ABE	0.991803	0.98565	1
102588	c.134.1	LmbE-like	ABE	0.311475	0.471749	0.953003
51735	c.2.1	NAD(P)-binding Rossmann-fold domains	ABE	1	0.998206	1
48179	a.100.1	6-phosphogluconate dehydrogenase C-terminal domain-like	ABE	1	0.991031	0.994778
55909	d.126.1	Pentein	ABE	0.991803	0.63139	0.994778
56235	d.153.1	N-terminal nucleophile aminohydrolases (Ntn hydrolases)	ABE	1	0.963229	1
48150	a.96.1	DNA-glycosylase	ABE	1	0.964126	0.997389
56420	d.167.1	Peptide deformylase	ABE	0.0983607	0.986547	0.425587
51197	b.82.2	Clavaminate synthase-like	ABE	0.0327869	0.601794	0.986945
54849	d.56.1	GroEL-intermediate domain like	ABE	1	0.917489	1
48592	a.129.1	GroEL equatorial domain-like	ABE	1	0.974888	1
52029	c.8.5	GroEL apical domain-like	ABE	1	0.974888	1
55785	d.110.3	PYP-like sensor domain (PAS domain)	ABE	0.540984	0.888789	0.94517
48230	a.102.3	Chondroitin AC/alginate lyase	ABE	0.0737705	0.234081	0.407311
50324	b.40.5	Inorganic pyrophosphatase	ABE	0.639344	0.678924	0.981723
51695	c.1.18	PLC-like phosphodiesterases	ABE	0.540984	0.767713	1
50044	b.34.2	SH3-domain	ABE	0.0163934	0.101345	0.947781
52799	c.45.1	(Phosphotyrosine protein) phosphatases II	ABE	0.508197	0.510314	1
50370	b.42.2	Ricin B-like lectins	ABE	0.0491803	0.175785	0.801567
55486	d.92.1	Metalloproteases ("zincins"), catalytic domain	ABE	0.852459	0.995516	0.997389
57662	g.36.1	Ferredoxin thioredoxin reductase (FTR), catalytic beta chain	ABE	0.213115	0.0663677	0.13577
143422	d.58.57	Transposase IS200-like	ABE	0.286885	0.458296	0.00522193
54611	d.33.1	SecB-like	ABE	0.00819672	0.46009	0.00261097
117281	b.68.11	Kelch motif	ABE	0.0737705	0.170404	1
63829	b.68.6	Calcium-dependent phosphotriesterase	ABE	0.42623	0.589238	0.971279
56276	d.156.1	S-adenosylmethionine decarboxylase	ABE	0.622951	0.346188	0.924282
50985	b.69.5	RCC1/BLIP-II	ABE	0.0245902	0.149776	0.997389
64484	e.29.1	beta and beta-prime subunits of DNA dependent RNA-polymerase	ABE	1	0.995516	1
100879	d.240.1	Lesion bypass DNA polymerase (Y-family), little finger domain	ABE	0.368852	0.761435	0.94517
81606	d.219.1	PP2C-like	ABE	0.213115	0.750673	1
81923	a.174.1	Double Clp-N motif	ABE	0.0491803	0.956054	0.655352
69754	d.204.1	Ribosome binding protein Y (YfiA homologue)	ABE	0.245902	0.917489	0.146214
52467	c.31.1	DHS-like NAD/FAD-binding domain	ABE	1	0.936323	1
55174	d.66.1	Alpha-L RNA-binding motif	ABE	1	0.999103	1
51569	c.1.10	Aldolase	ABE	0.991803	0.995516	1
54285	d.15.3	MoaD/ThiS	ABE	0.918033	0.777578	0.929504
49503	b.6.1	Cupredoxins	ABE	0.491803	0.733632	0.968668
55347	d.81.1	Glyceraldehyde-3-phosphate dehydrogenase-like, C-terminal domain	ABE	0.991803	0.992825	1
49764	b.15.1	HSP20-like chaperones	ABE	1	0.775785	1
50199	b.40.1	Staphylococcal nuclease	ABE	0.516393	0.408072	0.979112
82199	b.85.7	SET domain	ABE	0.0409836	0.164126	1
48613	a.132.1	Heme oxygenase-like	ABE	0.418033	0.532735	0.856397
143120	d.306.1	YefM-like	ABE	0.0163934	0.550673	0.0078329
69304	b.68.7	Tricorn protease N-terminal domain	ABE	0.409836	0.669058	0.357702
50969	b.69.2	YVTN repeat-like/Quinoprotein amine dehydrogenase	ABE	0.303279	0.49148	0.971279
57667	g.37.1	beta-beta-alpha zinc fingers	ABE	0.336066	0.0044843	1
53686	c.79.1	Tryptophan synthase beta subunit-like PLP-dependent enzymes	ABE	0.991803	0.933632	0.97389
101756	b.40.10	Hypothetical protein YgiW	ABE	0.0327869	0.131839	0.0182768
103657	a.238.1	BAR/IMD domain-like	ABE	0.0327869	0.0197309	1
54447	d.18.1	ssDNA-binding transcriptional regulator domain	ABE	0.00819672	0.0331839	0.913838
56322	d.161.1	ADC synthase	ABE	0.803279	0.834081	0.618799
47823	a.60.9	lambda integrase-like, N-terminal domain	ABE	0.0327869	0.499552	0.185379
53623	c.72.2	MurD-like peptide ligases, catalytic domain	ABE	0.54918	0.970404	0.955614
55060	d.58.26	GHMP Kinase, C-terminal domain	ABE	0.991803	0.945291	0.992167
58104	h.4.5	Methyl-accepting chemotaxis protein (MCP) signaling domain	ABE	0.688525	0.686099	0.663185
141072	b.1.27	CalX-like	ABE	0.0163934	0.160538	0.368146
144020	e.59.1	FdhE-like	ABE	0.188525	0.195516	0.0208877
52200	c.23.2	Toll/Interleukin receptor TIR domain	ABE	0.180328	0.247534	0.472585
158702	a.289.1	Sec63 N-terminal domain-like	ABE	0.967213	0.0753363	1
50965	b.69.1	Galactose oxidase, central domain	ABE	0.0655738	0.133632	0.97389
48208	a.102.1	Six-hairpin glycosidases	ABE	0.770492	0.824215	0.97389
64005	c.101.1	Undecaprenyl diphosphate synthase	ABE	0.991803	0.955157	0.981723
56024	d.136.1	Phospholipase D/nuclease	ABE	0.770492	0.929148	0.997389
81442	f.24.1	Cytochrome c oxidase subunit I-like	ABE	0.344262	0.690583	0.368146
49313	b.1.6	Cadherin-like	ABE	0.106557	0.265471	0.689295
48695	a.138.1	Multiheme cytochromes	ABE	0.229508	0.450224	0.368146
54786	d.50.3	YcfA/nrd intein domain	ABE	0.286885	0.257399	0.00261097
144091	f.51.1	Rhomboid-like	ABE	0.770492	0.757848	1
47794	a.60.4	Rad51 N-terminal domain-like	ABE	1	0.488789	0.751958
69047	a.60.11	Hypothetical protein YjbJ	ABE	0.0245902	0.433184	0.255875
75704	h.1.22	Mitotic arrest deficient-like 1, Mad1	ABE	0.0327869	0.0188341	0.613577
143865	d.328.1	CorA soluble domain-like	ABE	0.467213	0.763229	0.613577
55658	d.100.1	L9 N-domain-like	ABE	0.0163934	0.987444	0.929504
58064	h.3.1	Influenza hemagglutinin (stalk)	ABE	0.00819672	0.0125561	0.0078329
47473	a.39.1	EF-hand	ABE	0.0737705	0.278027	1
50729	b.55.1	PH domain-like	ABE	0.0491803	0.15157	1
161187	g.41.18	YfgJ-like	ABE	0.114754	0.0636771	0.00261097
81296	b.1.18	E set domains	ABE	0.442623	0.826906	1
56042	d.139.1	PurM C-terminal domain-like	ABE	0.991803	0.90852	0.966057
55326	d.79.4	PurM N-terminal domain-like	ABE	0.991803	0.90852	0.966057
56601	e.3.1	beta-lactamase/transpeptidase-like	ABE	0.237705	0.965022	0.900783
160113	d.348.1	YegP-like	ABE	0.155738	0.193722	0.0078329
50494	b.47.1	Trypsin-like serine proteases	ABE	0.590164	0.9713	0.97389
48264	a.104.1	Cytochrome P450	ABE	0.172131	0.360538	0.955614
144206	g.41.15	NOB1 zinc finger-like	ABE	0.0491803	0.0125561	0.939948
54197	d.13.1	HIT-like	ABE	0.942623	0.987444	1
57903	g.50.1	FYVE/PHD zinc finger	ABE	0.204918	0.00717489	1
82649	d.224.1	SufE/NifU	ABE	0.688525	0.98296	0.966057
55124	d.58.36	Nitrite/Sulfite reductase N-terminal domain-like	ABE	0.606557	0.654709	0.582245
81324	f.14.1	Voltage-gated potassium channels	ABE	0.770492	0.647534	1
64438	d.194.1	CNF1/YfiH-like putative cysteine hydrolases	ABE	0.377049	0.790135	0.174935
144266	h.1.30	MPN010-like	ABE	0.00819672	0.00179372	0.0809399
55781	d.110.2	GAF domain-like	ABE	0.442623	0.921973	0.981723
56214	d.150.1	4'-phosphopantetheinyl transferase	ABE	0.0983607	0.981166	0.94517
46458	a.1.1	Globin-like	ABE	0.245902	0.593722	0.817232
82697	d.284.1	PurS-like	ABE	0.819672	0.745291	0.819843
56317	d.160.1	Carbon-nitrogen hydrolase	ABE	0.868852	0.916592	0.971279
117916	d.52.8	Fe-S cluster assembly (FSCA) domain-like	ABE	0.92623	0.875336	0.994778
54292	d.15.4	2Fe-2S ferredoxin-like	ABE	0.92623	0.895964	0.989556
52335	c.24.1	Methylglyoxal synthase-like	ABE	0.57377	0.920179	0.953003
53613	c.72.1	Ribokinase-like	ABE	0.991803	0.956951	0.997389
56104	d.143.1	SAICAR synthase-like	ABE	0.860656	0.910314	1
47954	a.74.1	Cyclin-like	ABE	1	0.0143498	1
81901	a.118.18	HCP-like	ABE	0.163934	0.667265	1
52317	c.23.16	Class I glutamine amidotransferase-like	ABE	1	0.998206	1
51004	b.70.2	C-terminal (heme d1) domain of cytochrome cd1-nitrite reductase	ABE	0.270492	0.489686	0.650131
56973	f.8.1	Aerolisin/ETX pore-forming domain	ABE	0.0245902	0.0233184	0.237598
102645	c.72.3	CoaB-like	ABE	0.959016	0.893274	0.968668
50022	b.33.1	ISP domain	ABE	0.47541	0.710314	0.979112
55961	d.129.3	Bet v1-like	ABE	0.508197	0.747085	1
117782	d.230.5	YbjQ-like	ABE	0.54918	0.38565	0.203655
52768	c.42.1	Arginase/deacetylase	ABE	1	0.704933	1
52151	c.19.1	FabD/lysophospholipase-like	ABE	0.0655738	0.95426	0.992167
75011	b.69.10	3-carboxy-cis,cis-mucoante lactonizing enzyme	ABE	0.286885	0.270852	0.822454
158622	a.281.1	YheA/YmcA-like	ABE	0.163934	0.163229	0.00522193
56726	e.12.1	DNA topoisomerase IV, alpha subunit	ABE	0.97541	0.0663677	0.932115
161270	h.4.19	PspA lactotransferrin-binding region	ABE	0.0327869	0.0233184	0.0809399
49401	b.2.3	Bacterial adhesins	ABE	0.0245902	0.206278	0.073107
54768	d.50.1	dsRNA-binding domain-like	ABE	1	0.999103	1
46600	a.2.9	C-terminal UvrC-binding domain of UvrB	ABE	0.393443	0.973991	0.073107
57184	g.3.9	Growth factor receptor domain	ABE	0.0163934	0.0188341	0.678851
89260	b.23.2	Collagen-binding domain	ABE	0.0327869	0.136323	0.0182768
69322	b.69.9	Tricorn protease domain 2	ABE	0.204918	0.208072	0.97389
50998	b.70.1	Quinoprotein alcohol dehydrogenase-like	ABE	0.770492	0.724664	1
54862	d.58.1	4Fe-4S ferredoxins	ABE	1	0.924664	1
55821	d.115.1	YrdC/RibB	ABE	0.991803	0.989238	0.984334
53639	c.74.1	AraD/HMP-PK domain-like	ABE	0.991803	0.740807	0.916449
50956	b.68.3	Thermostable phytase (3-phytase)	ABE	0.00819672	0.152466	0.172324
143602	d.321.1	STIV B116-like	ABE	0.00819672	0.00896861	0.00261097
63999	c.100.1	Thiamin pyrophosphokinase, catalytic domain	ABE	0.581967	0.41704	0.924282
51713	c.1.20	tRNA-guanine transglycosylase	ABE	0.991803	0.889686	0.874674
52972	c.51.4	ITPase-like	ABE	0.991803	0.961435	1
48600	a.130.1	Chorismate mutase II	ABE	0.827869	0.756951	0.574413
111278	d.282.1	SSo0622-like	AE	0.52459	0	0.660574
68918	a.140.4	Recombination endonuclease VII, C-terminal and dimerization domains	B	0	0.000896861	0
50017	b.32.1	gp9	B	0	0.000896861	0
58046	h.1.17	Fibritin	B	0	0.000896861	0
56826	e.27.1	Upper collar protein gp10 (connector protein)	B	0	0.000896861	0
103370	d.262.1	NinB	B	0	0.038565	0
140919	a.263.1	DNA terminal protein	B	0	0.000896861	0
89064	a.179.1	Replisome organizer (g39p helicase loader/inhibitor protein)	B	0	0.000896861	0
160570	d.368.1	YonK-like	B	0	0.00179372	0
51327	b.90.1	Head-binding domain of phage P22 tailspike protein	B	0	0.0134529	0
141658	b.163.1	Bacteriophage trimeric proteins domain	B	0	0.00269058	0
118010	d.64.2	TM1457-like	B	0	0.216143	0
64210	d.186.1	Head-to-tail joining protein W, gpW	B	0	0.0170404	0
51274	b.85.2	Head decoration protein D (gpD, major capsid protein D)	B	0	0.00717489	0
143749	d.323.1	Phage tail protein-like	B	0	0.0278027	0
159865	d.186.2	XkdW-like	B	0	0.00538117	0
50610	b.48.1	mu transposase, C-terminal domain	B	0	0.0699552	0
158668	a.285.1	MtlR-like	B	0	0.0753363	0
50789	b.57.1	Herpes virus serine proteinase, assemblin	B	0	0.0681614	0
101059	a.159.3	B-form DNA mimic Ocr	B	0	0.000896861	0
58091	h.4.2	Clostridium neurotoxins, "coiled-coil" domain	B	0	0.00179372	0
159871	d.230.6	YdgH-like	B	0	0.0502242	0
48657	a.136.1	FinO-like	B	0	0.16861	0
54857	d.57.1	DNA damage-inducible protein DinI	B	0	0.0520179	0
47681	a.49.1	C-terminal domain of B transposition protein	B	0	0.0134529	0
46575	a.237.1	DNA polymerase III theta subunit-like	B	0	0.0493274	0
58059	h.2.1	Tetramerization domain of the Mnt repressor	B	0	0.00269058	0
160582	d.100.2	MbtH-like	B	0	0.162332	0
54328	d.15.5	Staphylokinase/streptokinase	B	0	0.00358744	0
57987	h.1.4	Inovirus (filamentous phage) major coat protein	B	0	0.00986547	0
53955	d.2.1	Lysozyme-like	BE	0	0.934529	0.720627
54171	d.10.1	DNA-binding domain	BE	0	0.07713	0.472585
88874	d.231.1	Receptor-binding domain of short tail fibre protein gp12	BE	0	0.192825	0.0261097
159006	b.172.1	YopX-like	BE	0	0.0511211	0.00261097
75620	e.38.1	Release factor	BE	0	0.997309	0.971279
64496	d.285.1	DNA-binding domain of intron-encoded endonucleases	BE	0	0.00807175	0.0443864
54523	d.24.1	Pili subunits	BE	0	0.669955	0.0130548
88946	a.177.1	Sigma2 domain of RNA polymerase sigma factors	BE	0	0.996413	0.164491
48024	a.81.1	N-terminal domain of DnaB helicase	BE	0	0.991031	0.0182768
56925	f.4.1	OMPA-like	BE	0	0.564126	0.159269
48619	a.133.1	Phospholipase A2, PLA2	BE	0	0.0618834	0.558747
142921	d.297.1	WGR domain-like	BE	0	0.106726	0.736292
50685	b.52.1	Barwin-like endoglucanases	BE	0	0.69417	0.574413
158634	a.282.1	RPA2825-like	BE	0	0.0520179	0.0156658
110997	d.58.52	Sporulation related repeat	BE	0	0.608072	0.0130548
54752	d.48.1	RecA protein, C-terminal domain	BE	0	0.98296	0.120104
49842	b.22.1	TNF-like	BE	0	0.0457399	0.310705
101967	b.81.3	Adhesin YadA, collagen-binding domain	BE	0	0.1713	0.164491
52047	c.10.1	RNI-like	BE	0	0.13722	1
103088	d.79.7	OmpA-like	BE	0	0.78565	0.0287206
140864	a.118.25	TROVE domain-like	BE	0	0.0663677	0.357702
158499	a.275.1	DnaD domain-like	BE	0	0.191031	0.00522193
68912	a.140.3	Rho N-terminal domain-like	BE	0	0.788341	0.075718
141086	b.154.1	Agglutinin HPA-like	BE	0	0.0206278	0.112272
161266	h.4.18	Gam-like	BE	0	0.0475336	0.00261097
57868	g.46.1	Metallothionein	BE	0	0.0304933	0.167102
117130	b.151.1	CsrA-like	BE	0	0.38296	0.00261097
54713	d.43.1	Elongation factor Ts (EF-Ts), dimerisation domain	BE	0	0.992825	0.652742
47789	a.60.3	C-terminal domain of RNA polymerase alpha subunit	BE	0	0.990135	0.101828
90250	h.1.25	Troponin coil-coiled subunits	BE	0	0.0044843	0.308094
69360	b.109.1	Cell wall binding repeat	BE	0	0.130942	0.0365535
50386	b.42.4	STI-like	BE	0	0.00269058	0.0913838
54364	d.15.8	Translation initiation factor IF3, N-terminal domain	BE	0	0.948879	0.4047
54736	d.45.1	ClpS-like	BE	0	0.995516	0.963446
55200	d.68.1	Translation initiation factor IF3, C-terminal domain	BE	0	0.977578	0.767624
81483	f.26.1	Bacterial photosystem II reaction centre, L and M subunits	BE	0	0.0484305	0.0913838
103511	f.43.1	Chlorophyll a-b binding protein	BE	0	0.0224215	0.146214
56371	d.165.1	Ribosome inactivating proteins (RIP)	BE	0	0.00538117	0.0469974
50203	b.40.2	Bacterial enterotoxins	BE	0	0.0125561	0.00261097
54616	d.34.1	DNA-binding domain of Mlu1-box binding protein MBP1	BE	0	0.0107623	0.425587
160419	d.358.1	YdfO-like	BE	0	0.0502242	0.00522193
160059	d.344.1	PriA/YqbF domain	BE	0	0.0233184	0.950392
51110	b.78.1	alpha-D-mannose-specific plant lectins	BE	0	0.0511211	0.240209
101738	b.136.1	SspB-like	BE	0	0.375785	0.0078329
57756	g.40.1	Retrovirus zinc finger-like domains	BE	0	0.00269058	0.994778
49835	b.21.1	Virus attachment protein globular domain	BE	0	0.00269058	0.00261097
82057	b.34.11	Prokaryotic SH3-related domain	BE	0	0.466368	0.0104439
55464	d.89.1	Origin of replication-binding domain, RBD-like	BE	0	0.117489	0.0208877
140459	a.25.4	PE/PPE dimer-like	BE	0	0.032287	0.00261097
140453	a.25.3	EsxAB dimer-like	BE	0	0.153363	0.0496084
52304	c.23.13	Type II 3-dehydroquinate dehydratase	BE	0	0.716592	0.195822
159034	b.34.19	Mib/herc2 domain-like	BE	0	0.000896861	0.349869
55383	d.82.1	Copper amine oxidase, domain N	BE	0	0.0995516	0.00261097
56935	f.4.3	Porins	BE	0	0.592825	0.151436
51215	b.82.4	Regulatory protein AraC	BE	0	0.49417	0.0234987
109859	a.214.1	NblA-like	BE	0	0.0170404	0.00261097
56496	d.171.1	Fibrinogen C-terminal domain-like	BE	0	0.0116592	0.35248
88633	b.121.4	Positive stranded ssRNA viruses	BE	0	0.0107623	0.122715
58042	h.1.16	Outer membrane lipoprotein	BE	0	0.0852018	0.0104439
56959	f.6.1	Leukocidin-like	BE	0	0.0304933	0.00261097
160459	d.362.1	BLRF2-like	BE	0	0.0044843	0.00522193
74982	b.111.1	Small protein B (SmpB)	BE	0	0.991928	0.0365535
54334	d.15.6	Superantigen toxins, C-terminal domain	BE	0	0.00538117	0.00261097
69189	b.105.1	Penicillin-binding protein associated domain	BE	0	0.493274	0.0130548
141523	b.160.1	L,D-transpeptidase catalytic domain-like	BE	0	0.720179	0.0208877
56204	d.148.1	Hect, E3 ligase catalytic domain	BE	0	0.00179372	1
140713	a.251.1	Phage replication organizer domain	E	0	0	0.00261097
49749	b.121.2	Group II dsDNA viruses VP	E	0	0	0.0130548
69979	h.1.21	Eea1 homodimerisation domain	E	0	0	0.0992167
55753	d.109.1	Actin depolymerizing proteins	E	0	0	0.997389
88645	b.121.5	ssDNA viruses	E	0	0	0.0417755
55405	d.85.1	RNA bacteriophage capsid protein	E	0	0	0.00261097
69070	a.150.1	Anti-sigma factor AsiA	V	0	0	0
55064	d.58.27	Translational regulator protein regA	V	0	0	0
48493	a.120.1	gene 59 helicase assembly protein	V	0	0	0
89433	b.127.1	Baseplate structural protein gp8	V	0	0	0
69652	d.199.1	DNA-binding C-terminal domain of the transcription factor MotA	V	0	0	0
56558	d.182.1	Baseplate structural protein gp11	V	0	0	0
90246	h.1.24	Head morphogenesis protein gp7	V	0	0	0
89428	b.126.1	Adsorption protein p2	V	0	0	0
48045	a.84.1	Scaffolding protein gpD of bacteriophage procapsid	V	0	0	0
50176	b.37.1	N-terminal domains of the minor coat protein g3p	V	0	0	0
