# Supplementary material for: Do Viruses Exchange Genes across Superkingdoms of Life?
Source: Front Microbiol. 2017 Oct 31;8:2110. doi: 10.3389/fmicb.2017.02110 (PMC5671483; doi:10.3389/fmicb.2017.02110)
Supplement: Table S4 — FSFs detected in eukaryoviruses. FSFs are identified both by SCOP numeric IDs and alpha-numeric concise classification strings (ccs). The f-values are also listed for Archaea, Bacteria, and Eukarya. FSFs shared exclusively with non-host superkingdoms are highlighted. [file Table4.XLSX]

## Sheet: TableS3.txt
SCOP ID	SCOP ccs	FSF description	Venn group	Archaea (f)	Bacteria (f)	Eukarya (f)
102875	d.247.1	Chromosomal protein MC1	A	0.262295	0	0
47077	a.18.1	T4 endonuclease V	AB	0.0655738	0.0304933	0
161229	g.90.1	E6 C-terminal domain-like	AB	0.00819672	0.00627803	0
117018	a.235.1	ATP-dependent DNA ligase DNA-binding domain	ABE	0.983607	0.12287	0.989556
53098	c.55.3	Ribonuclease H-like	ABE	1	0.999103	1
56672	e.8.1	DNA/RNA polymerases	ABE	1	0.981166	1
57850	g.44.1	RING/U-box	ABE	0.057377	0.106726	1
51283	b.85.4	dUTPase-like	ABE	0.97541	0.89417	0.91906
50249	b.40.4	Nucleic acid-binding proteins	ABE	1	0.999103	1
48168	a.98.1	R1 subunit of ribonucleotide reductase, N-terminal domain	ABE	0.590164	0.767713	0.966057
56091	d.142.2	DNA ligase/mRNA capping enzyme, catalytic domain	ABE	1	0.991928	1
75689	g.59.1	Zinc-binding domain of translation initiation factor 2 beta	ABE	1	0.00269058	0.992167
52540	c.37.1	P-loop containing nucleoside triphosphate hydrolases	ABE	1	1	1
47240	a.25.1	Ferritin-like	ABE	0.991803	0.988341	0.997389
51998	c.7.1	PFL-like glycyl radical enzymes	ABE	1	0.982063	0.981723
56731	e.13.1	DNA primase core	ABE	0.844262	0.990135	0.258486
53041	c.53.1	Resolvase-like	ABE	0.540984	0.642152	0.0130548
57783	g.41.3	Zinc beta-ribbon	ABE	1	0.993722	1
52980	c.52.1	Restriction endonuclease-like	ABE	1	0.983857	0.997389
56112	d.144.1	Protein kinase-like (PK-like)	ABE	1	0.95426	1
53927	c.97.1	Cytidine deaminase-like	ABE	0.959016	0.991031	1
54211	d.14.1	Ribosomal protein S5 domain 2-like	ABE	1	0.999103	1
48173	a.99.1	Cryptochrome/photolyase FAD-binding domain	ABE	0.319672	0.538117	0.840731
54373	d.16.1	FAD-linked reductases, C-terminal domain	ABE	0.622951	0.849327	1
56399	d.166.1	ADP-ribosylation	ABE	0.483607	0.323767	0.984334
50129	b.35.1	GroES-like	ABE	0.795082	0.982063	0.997389
50447	b.43.3	Translation proteins	ABE	1	0.999103	1
100920	b.130.1	Heat shock protein 70kD (HSP70), peptide-binding domain	ABE	0.47541	0.993722	0.997389
50486	b.46.1	FMT C-terminal domain-like	ABE	0.147541	0.980269	0.603133
81606	d.219.1	PP2C-like	ABE	0.213115	0.750673	1
50891	b.62.1	Cyclophilin-like	ABE	0.680328	0.879821	1
52799	c.45.1	(Phosphotyrosine protein) phosphatases II	ABE	0.508197	0.510314	1
63562	a.143.1	RPB6/omega subunit-like	ABE	0.991803	0.859193	0.960836
50814	b.60.1	Lipocalins	ABE	0.00819672	0.559641	0.699739
47413	a.35.1	lambda repressor-like DNA-binding domains	ABE	1	0.950673	0.997389
69065	a.149.1	RNase III domain-like	ABE	0.221311	0.973991	0.966057
88723	c.120.1	PIN domain-like	ABE	1	0.991031	1
56235	d.153.1	N-terminal nucleophile aminohydrolases (Ntn hydrolases)	ABE	1	0.963229	1
56219	d.151.1	DNase I-like	ABE	0.483607	0.896861	1
51905	c.3.1	FAD/NAD(P)-binding domain	ABE	1	0.998206	1
46565	a.2.3	Chaperone J-domain	ABE	0.47541	0.996413	1
75011	b.69.10	3-carboxy-cis,cis-mucoante lactonizing enzyme	ABE	0.286885	0.270852	0.822454
46955	a.6.1	Putative DNA-binding domain	ABE	1	0.994619	0.992167
46689	a.4.1	Homeodomain-like	ABE	0.803279	0.957848	1
46767	a.4.2	Methylated DNA-protein cysteine methyltransferase, C-terminal domain	ABE	0.983607	0.892377	0.70235
46785	a.4.5	Winged helix DNA-binding domain	ABE	1	0.992825	1
52141	c.18.1	Uracil-DNA glycosylase-like	ABE	1	0.983857	0.989556
55073	d.58.29	Nucleotide cyclase	ABE	0.0819672	0.812556	0.89295
53448	c.68.1	Nucleotide-diphospho-sugar transferases	ABE	1	0.984753	1
100934	a.8.4	Heat shock protein 70kD (HSP70), C-terminal subdomain	ABE	0.442623	0.874439	0.997389
54060	d.4.1	His-Me finger endonucleases	ABE	0.0491803	0.426906	0.900783
52058	c.10.2	L domain-like	ABE	0.0655738	0.344395	1
50998	b.70.1	Quinoprotein alcohol dehydrogenase-like	ABE	0.770492	0.724664	1
82171	b.70.3	DPP6 N-terminal domain-like	ABE	0.622951	0.6287	1
53300	c.62.1	vWA-like	ABE	0.942623	0.820628	1
53335	c.66.1	S-adenosyl-L-methionine-dependent methyltransferases	ABE	1	0.998206	1
57903	g.50.1	FYVE/PHD zinc finger	ABE	0.204918	0.00717489	1
64182	c.107.1	DHH phosphoesterases	ABE	1	0.929148	0.91906
54928	d.58.7	RNA-binding domain, RBD	ABE	0.0327869	0.251121	1
54919	d.58.6	Nucleoside diphosphate kinase, NDK	ABE	0.942623	0.852018	0.992167
54495	d.20.1	UBC-like	ABE	0.00819672	0.0197309	1
52833	c.47.1	Thioredoxin-like	ABE	0.991803	0.996413	1
64484	e.29.1	beta and beta-prime subunits of DNA dependent RNA-polymerase	ABE	1	0.995516	1
55945	d.129.1	TATA-box binding protein-like	ABE	1	0.284305	1
53155	c.55.7	Methylated DNA-protein cysteine methyltransferase domain	ABE	0.204918	0.762332	0.208877
53150	c.55.6	DNA repair protein MutS, domain II	ABE	0.327869	0.804484	0.898172
55979	d.131.1	DNA clamp	ABE	1	0.991031	1
52954	c.51.1	Class II aaRS ABD-related	ABE	1	0.996413	1
53597	c.71.1	Dihydrofolate reductase-like	ABE	0.836066	0.940807	0.950392
49493	b.4.1	HSP40/DnaJ peptide-binding domain	ABE	0.467213	0.993722	1
57997	h.1.5	Tropomyosin	ABE	0.696721	0.473543	0.997389
55154	d.63.1	CYTH-like phosphatases	ABE	0.92623	0.613453	0.950392
81585	a.60.12	PsbU/PolX domain-like	ABE	0.418033	0.102242	0.772846
53850	c.94.1	Periplasmic binding protein-like II	ABE	1	0.998206	0.953003
54368	d.15.9	Glutamine synthetase, N-terminal domain	ABE	0.97541	0.824215	0.916449
54236	d.15.1	Ubiquitin-like	ABE	0.0163934	0.0278027	1
53697	c.80.1	SIS domain	ABE	0.991803	0.983857	1
56300	d.159.1	Metallo-dependent phosphatases	ABE	1	0.9713	1
102588	c.134.1	LmbE-like	ABE	0.311475	0.471749	0.953003
55257	d.74.3	RBP11-like subunits of RNA polymerase	ABE	1	0.994619	1
49777	b.17.1	PEBP-like	ABE	0.622951	0.454709	0.913838
50370	b.42.2	Ricin B-like lectins	ABE	0.0491803	0.175785	0.801567
47954	a.74.1	Cyclin-like	ABE	1	0.0143498	1
53167	c.56.2	Purine and uridine phosphorylases	ABE	0.991803	0.938117	0.989556
55608	d.95.2	Homing endonucleases	ABE	0.491803	0.365919	0.284595
53383	c.67.1	PLP-dependent transferases	ABE	0.991803	0.999103	1
52402	c.26.2	Adenine nucleotide alpha hydrolases-like	ABE	1	0.999103	1
52374	c.26.1	Nucleotidylyl transferase	ABE	1	0.998206	1
101478	a.209.1	ADP-ribosylglycohydrolase	ABE	0.377049	0.375785	0.509138
54768	d.50.1	dsRNA-binding domain-like	ABE	1	0.999103	1
69322	b.69.9	Tricorn protease domain 2	ABE	0.204918	0.208072	0.97389
55729	d.108.1	Acyl-CoA N-acyltransferases (Nat)	ABE	1	0.973094	1
109604	a.211.1	HD-domain/PDEase-like	ABE	1	0.991928	1
48334	a.113.1	DNA repair protein MutS, domain III	ABE	0.327869	0.826906	0.997389
53474	c.69.1	alpha/beta-Hydrolases	ABE	0.885246	0.983857	1
56719	e.11.1	Type II DNA topoisomerase	ABE	0.401639	0.996413	1
50969	b.69.2	YVTN repeat-like/Quinoprotein amine dehydrogenase	ABE	0.303279	0.49148	0.971279
50985	b.69.5	RCC1/BLIP-II	ABE	0.0245902	0.149776	0.997389
82199	b.85.7	SET domain	ABE	0.0409836	0.164126	1
52113	c.15.1	BRCT domain	ABE	0.155738	0.973094	1
55271	d.75.2	DNA repair protein MutS, domain I	ABE	0.327869	0.804484	0.984334
52317	c.23.16	Class I glutamine amidotransferase-like	ABE	1	0.998206	1
51161	b.81.1	Trimeric LpxA-like enzymes	ABE	0.991803	0.964126	0.994778
57716	g.39.1	Glucocorticoid receptor-like (DNA-binding domain)	ABE	1	0.998206	1
117892	d.43.2	Band 7/SPFH domain	ABE	0.959016	0.904036	0.986945
144091	f.51.1	Rhomboid-like	ABE	0.770492	0.757848	1
56784	c.108.1	HAD-like	ABE	1	0.993722	1
103657	a.238.1	BAR/IMD domain-like	ABE	0.0327869	0.0197309	1
56349	d.163.1	DNA breaking-rejoining enzymes	ABE	0.893443	0.959641	0.989556
50978	b.69.4	WD40 repeat-like	ABE	0.114754	0.306726	1
55831	d.117.1	Thymidylate synthase/dCMP hydroxymethylase	ABE	0.483607	0.642152	0.968668
53067	c.55.1	Actin-like ATPase domain	ABE	1	0.999103	1
56024	d.136.1	Phospholipase D/nuclease	ABE	0.770492	0.929148	0.997389
55874	d.122.1	ATPase domain of HSP90 chaperone/DNA topoisomerase II/histidine kinase	ABE	1	0.996413	1
48264	a.104.1	Cytochrome P450	ABE	0.172131	0.360538	0.955614
48019	a.80.1	post-AAA+ oligomerization domain-like	ABE	0.991803	0.988341	1
55418	d.86.1	eIF4e-like	ABE	0.114754	0.00179372	1
50465	b.44.1	EF-Tu/eEF-1alpha/eIF2-gamma C-terminal domain	ABE	1	0.998206	1
47807	a.60.7	5' to 3' exonuclease, C-terminal subdomain	ABE	1	0.988341	0.994778
47802	a.60.6	DNA polymerase beta, N-terminal domain-like	ABE	0.311475	0.249327	0.942559
47794	a.60.4	Rad51 N-terminal domain-like	ABE	1	0.488789	0.751958
81301	d.218.1	Nucleotidyltransferase	ABE	1	0.982063	1
55159	d.64.1	eIF1-like	ABE	1	0.24574	0.997389
46946	a.156.1	S13-like H2TH domain	ABE	1	0.998206	0.986945
82771	d.226.1	GIY-YIG endonuclease	ABE	0.418033	0.973094	0.603133
48695	a.138.1	Multiheme cytochromes	ABE	0.229508	0.450224	0.368146
81624	b.113.1	N-terminal domain of MutM-like DNA repair proteins	ABE	0.0245902	0.745291	0.642298
51294	b.86.1	Hedgehog/intein (Hint) domain	ABE	0.590164	0.24843	0.54047
102705	c.135.1	NIF3 (NGG1p interacting factor 3)-like	ABE	0.581967	0.750673	0.765013
56574	e.1.1	Serpins	ABE	0.229508	0.111211	0.501305
51735	c.2.1	NAD(P)-binding Rossmann-fold domains	ABE	1	0.998206	1
102114	c.1.28	Radical SAM enzymes	ABE	1	0.966816	1
63411	d.185.1	LuxS/MPP-like metallohydrolase	ABE	0.147541	0.919283	1
52151	c.19.1	FabD/lysophospholipase-like	ABE	0.0655738	0.95426	0.992167
48403	d.211.1	Ankyrin repeat	ABE	0.139344	0.560538	1
55486	d.92.1	Metalloproteases ("zincins"), catalytic domain	ABE	0.852459	0.995516	0.997389
81324	f.14.1	Voltage-gated potassium channels	ABE	0.770492	0.647534	1
57938	g.54.1	DnaJ/Hsp40 cysteine-rich domain	ABE	0.631148	0.983857	1
54001	d.3.1	Cysteine proteinases	ABE	0.778689	0.930045	1
47323	a.27.1	Anticodon-binding domain of a subclass of class I aminoacyl-tRNA synthetases	ABE	1	0.998206	1
56553	d.181.1	Insert subdomain of RNA polymerase alpha subunit	ABE	0.991803	0.994619	1
143990	d.336.1	YbiA-like	ABE	0.0163934	0.138117	0.527415
55811	d.113.1	Nudix	ABE	0.97541	0.957848	1
81901	a.118.18	HCP-like	ABE	0.163934	0.667265	1
101386	a.204.1	all-alpha NTP pyrophosphatases	ABE	0.918033	0.925561	0.772846
56712	e.10.1	Prokaryotic type I DNA topoisomerase	ABE	0.97541	0.990135	0.989556
55931	d.128.1	Glutamine synthetase/guanido kinase	ABE	1	0.988341	1
55856	d.120.1	Cytochrome b5-like heme/steroid binding domain	ABE	0.0819672	0.0663677	0.986945
48452	a.118.8	TPR-like	ABE	0.811475	0.965919	1
101898	b.68.9	NHL repeat	ABE	0.311475	0.466368	0.882507
63825	b.68.5	YWTD domain	ABE	0.204918	0.295964	0.704961
53254	c.60.1	Phosphoglycerate mutase-like	ABE	0.459016	0.906726	1
51197	b.82.2	Clavaminate synthase-like	ABE	0.0327869	0.601794	0.986945
51182	b.82.1	RmlC-like cupins	ABE	0.967213	0.925561	0.997389
51658	c.1.15	Xylose isomerase-like	ABE	0.991803	0.84843	0.903394
53756	c.87.1	UDP-Glycosyltransferase/glycogen phosphorylase	ABE	1	0.965022	1
50677	b.51.1	ValRS/IleRS/LeuRS editing domain	ABE	1	0.997309	1
103481	f.39.1	Multidrug resistance efflux transporter EmrE	ABE	0.97541	0.935426	1
49329	b.1.8	Cu,Zn superoxide dismutase-like	ABE	0.0245902	0.32287	0.877285
55681	d.104.1	Class II aaRS and biotin synthetases	ABE	1	0.998206	1
53137	c.55.4	Translational machinery components	ABE	1	0.995516	1
81665	f.33.1	Calcium ATPase, transmembrane domain M	ABE	0.918033	0.928251	1
142535	c.56.7	AF0625-like	ABE	0.893443	0.0044843	0.0966057
56266	d.154.1	DmpA/ArgJ-like	ABE	0.491803	0.681614	0.597911
57667	g.37.1	beta-beta-alpha zinc fingers	ABE	0.336066	0.0044843	1
75005	b.67.2	Arabinanase/levansucrase/invertase	ABE	0.311475	0.519283	0.5953
52266	c.23.10	SGNH hydrolase	ABE	0.172131	0.81704	0.942559
63829	b.68.6	Calcium-dependent phosphotriesterase	ABE	0.42623	0.589238	0.971279
52949	c.50.1	Macro domain-like	ABE	0.672131	0.851121	0.989556
49695	b.11.1	gamma-Crystallin-like	ABE	0.0163934	0.0699552	0.287206
54585	d.31.1	Cdc48 domain 2-like	ABE	0.991803	0.0215247	0.989556
141571	b.80.8	Pentapeptide repeat-like	ABE	0.245902	0.543498	0.639687
69796	d.207.1	Thymidylate synthase-complementing protein Thy1	ABE	0.52459	0.38296	0.0078329
56317	d.160.1	Carbon-nitrogen hydrolase	ABE	0.868852	0.916592	0.971279
55961	d.129.3	Bet v1-like	ABE	0.508197	0.747085	1
50621	b.49.2	Alanine racemase C-terminal domain-like	ABE	0.598361	0.947085	0.953003
57184	g.3.9	Growth factor receptor domain	ABE	0.0163934	0.0188341	0.678851
52413	c.26.3	UDP-glucose/GDP-mannose dehydrogenase C-terminal domain	ABE	0.770492	0.790135	0.778068
54556	d.26.3	Chitinase insertion domain	ABE	0.0819672	0.13991	0.806789
49384	b.2.2	Carbohydrate-binding domain	ABE	0.254098	0.237668	0.112272
52283	c.23.12	Formate/glycerate dehydrogenase catalytic domain-like	ABE	0.991803	0.931839	0.997389
118310	g.80.1	AN1-like Zinc finger	ABE	0.295082	0.000896861	0.966057
51419	c.1.6	PLP-binding barrel	ABE	0.680328	0.947982	0.997389
51445	c.1.8	(Trans)glycosidases	ABE	0.795082	0.947982	0.992167
55909	d.126.1	Pentein	ABE	0.991803	0.63139	0.994778
48179	a.100.1	6-phosphogluconate dehydrogenase C-terminal domain-like	ABE	1	0.991031	0.994778
81338	f.19.1	Aquaporin-like	ABE	0.278689	0.572197	0.955614
49899	b.29.1	Concanavalin A-like lectins/glucanases	ABE	0.491803	0.651121	1
48371	a.118.1	ARM repeat	ABE	0.819672	0.775785	1
51695	c.1.18	PLC-like phosphodiesterases	ABE	0.540984	0.767713	1
52129	c.17.1	Caspase-like	ABE	0.106557	0.24574	0.913838
81296	b.1.18	E set domains	ABE	0.442623	0.826906	1
52425	c.28.1	Cryptochrome/photolyase, N-terminal domain	ABE	0.327869	0.53722	0.835509
47473	a.39.1	EF-hand	ABE	0.0737705	0.278027	1
110857	d.269.1	Gamma-glutamyl cyclotransferase-like	ABE	0.360656	0.457399	0.877285
56747	d.264.1	Prim-pol domain	ABE	1	0.150673	0.963446
140376	a.239.1	ChaB-like	ABE	0.0409836	0.118386	0.00261097
48230	a.102.3	Chondroitin AC/alginate lyase	ABE	0.0737705	0.234081	0.407311
69349	b.108.1	Phage fibre proteins	ABE	0.0901639	0.226906	0.127937
58100	h.4.4	Bacterial hemolysins	ABE	0.311475	0.121973	0.462141
101447	a.207.1	Formin homology 2 domain (FH2 domain)	ABE	0.0245902	0.0493274	0.994778
48726	b.1.1	Immunoglobulin	ABE	0.057377	0.0717489	0.347258
47729	a.55.1	IHF-like DNA-binding proteins	ABE	0.0491803	0.949776	0.101828
56436	d.169.1	C-type lectin-like	ABE	0.0655738	0.530045	0.853786
48576	a.128.1	Terpenoid synthases	ABE	0.991803	0.957848	1
58104	h.4.5	Methyl-accepting chemotaxis protein (MCP) signaling domain	ABE	0.688525	0.686099	0.663185
116846	a.7.14	MIT domain	ABE	0.229508	0.00627803	0.989556
56042	d.139.1	PurM C-terminal domain-like	ABE	0.991803	0.90852	0.966057
55326	d.79.4	PurM N-terminal domain-like	ABE	0.991803	0.90852	0.966057
68906	a.140.2	SAP domain	ABE	0.0327869	0.0125561	0.986945
90257	h.1.26	Myosin rod fragments	ABE	0.245902	0.113901	0.859008
47090	a.20.1	PGBD-like	ABE	0.057377	0.679821	0.477807
48317	a.111.1	Acid phosphatase/Vanadium-dependent haloperoxidase	ABE	0.721311	0.852915	0.984334
51126	b.80.1	Pectin lyase-like	ABE	0.663934	0.721973	0.882507
55144	d.61.1	LigT-like	ABE	1	0.617937	0.921671
47113	a.22.1	Histone-fold	ABE	0.704918	0.0286996	1
82153	b.118.1	FAS1 domain	ABE	0.131148	0.239462	0.913838
81995	b.2.8	beta-sandwich domain of Sec23/24	ABE	0.0409836	0.0609865	1
81321	f.13.1	Family A G protein-coupled receptor-like	ABE	0.114754	0.0376682	0.913838
50494	b.47.1	Trypsin-like serine proteases	ABE	0.590164	0.9713	0.97389
56281	d.157.1	Metallo-hydrolase/oxidoreductase	ABE	1	0.992825	1
55120	d.265.1	Pseudouridine synthase	ABE	1	0.995516	1
52156	c.20.1	Initiation factor IF2/eIF5b, domain 3	ABE	1	0.989238	0.997389
69572	c.111.1	Activating enzymes of the ubiquitin-like proteins	ABE	0.983607	0.844843	1
89562	c.8.7	RraA-like	ABE	0.467213	0.402691	0.569191
81330	f.16.1	Gated mechanosensitive channel	ABE	0.0901639	0.649327	0.201044
52096	c.14.1	ClpP/crotonase	ABE	0.942623	0.977578	0.997389
47781	a.60.2	RuvA domain 2-like	ABE	0.885246	0.993722	0.989556
56059	d.142.1	Glutathione synthetase ATP-binding domain-like	ABE	1	0.972197	1
54791	d.51.1	Eukaryotic type KH-domain (KH-domain type I)	ABE	1	0.977578	1
116734	d.287.1	DNA methylase specificity domain	ABE	0.42623	0.600897	0.0130548
51569	c.1.10	Aldolase	ABE	0.991803	0.995516	1
49265	b.1.2	Fibronectin type III	ABE	0.254098	0.510314	0.947781
117281	b.68.11	Kelch motif	ABE	0.0737705	0.170404	1
58113	h.5.1	Apolipoprotein A-I	ABE	0.254098	0.433184	0.725849
52507	c.34.1	Homo-oligomeric flavin-containing Cys decarboxylases, HFCD	ABE	0.959016	0.932735	0.963446
102462	c.131.1	Peptidyl-tRNA hydrolase II	ABE	1	0.119283	0.966057
102645	c.72.3	CoaB-like	ABE	0.959016	0.893274	0.968668
53649	c.76.1	Alkaline phosphatase-like	ABE	1	0.93991	1
48113	a.93.1	Heme-dependent peroxidases	ABE	0.229508	0.376682	0.934726
48150	a.96.1	DNA-glycosylase	ABE	1	0.964126	0.997389
50405	b.42.5	Actin-crosslinking proteins	ABE	0.0163934	0.0636771	0.793734
103473	f.38.1	MFS general substrate transporter	ABE	1	0.984753	1
49785	b.18.1	Galactose-binding domain-like	ABE	0.319672	0.713901	1
52172	c.23.1	CheY-like	ABE	0.622951	0.958744	0.738903
47226	a.24.10	Histidine-containing phosphotransfer domain, HPT domain	ABE	0.409836	0.669955	0.603133
50199	b.40.1	Staphylococcal nuclease	ABE	0.516393	0.408072	0.979112
47384	a.30.2	Homodimeric domain of signal transducing histidine kinase	ABE	0.532787	0.953363	0.642298
55781	d.110.2	GAF domain-like	ABE	0.442623	0.921973	0.981723
50156	b.36.1	PDZ domain-like	ABE	0.991803	0.960538	0.992167
103642	g.74.1	Sec-C motif	ABE	0.0901639	0.420628	0.169713
50939	b.68.1	Sialidases	ABE	0.0901639	0.358744	0.592689
55785	d.110.3	PYP-like sensor domain (PAS domain)	ABE	0.540984	0.888789	0.94517
69593	c.112.1	Glycerol-3-phosphate (1)-acyltransferase	ABE	0.00819672	0.980269	1
48537	a.124.1	Phospholipase C/P1 nuclease	ABE	0.180328	0.165022	0.456919
49879	b.26.1	SMAD/FHA domain	ABE	0.295082	0.495067	1
52743	c.41.1	Subtilisin-like	ABE	0.745902	0.66009	0.979112
88659	a.4.13	Sigma3 and sigma4 domains of RNA polymerase sigma factors	ABE	0.721311	0.997309	0.195822
47162	a.24.1	Apolipoprotein	ABE	0.0655738	0.0735426	0.182768
102405	c.129.1	MCP/YpsA-like	ABE	0.721311	0.939013	0.629243
55315	d.79.3	L30e-like	ABE	1	0.962332	1
53822	c.93.1	Periplasmic binding protein-like I	ABE	0.672131	0.904933	0.503916
117396	c.1.32	TM1631-like	ABE	0.532787	0.46009	0.0574413
49854	b.23.1	Spermadhesin, CUB domain	ABE	0.0163934	0.0206278	0.391645
50692	b.52.2	ADC-like	ABE	1	0.788341	0.994778
51971	c.4.1	Nucleotide-binding domain	ABE	0.704918	0.869955	0.997389
54160	b.34.13	Chromo domain-like	ABE	0.057377	0.0143498	0.997389
116842	a.7.13	XseB-like	ABE	0.196721	0.852018	0.0261097
49503	b.6.1	Cupredoxins	ABE	0.491803	0.733632	0.968668
55347	d.81.1	Glyceraldehyde-3-phosphate dehydrogenase-like, C-terminal domain	ABE	0.991803	0.992825	1
54427	d.17.4	NTF2-like	ABE	0.377049	0.793722	1
140990	a.269.1	FtsH protease domain-like	ABE	0.00819672	0.991928	0.986945
50965	b.69.1	Galactose oxidase, central domain	ABE	0.0655738	0.133632	0.97389
140931	a.265.1	Fic-like	ABE	0.327869	0.639462	0.480418
52518	c.36.1	Thiamin diphosphate-binding fold (THDP-binding)	ABE	0.991803	0.98565	1
56796	e.22.1	Dehydroquinate synthase-like	ABE	0.991803	0.930045	0.932115
51730	c.1.23	FAD-linked oxidoreductase	ABE	0.483607	0.849327	0.94517
52467	c.31.1	DHS-like NAD/FAD-binding domain	ABE	1	0.936323	1
52821	c.46.1	Rhodanese/Cell cycle control phosphatase	ABE	0.737705	0.92287	0.997389
53784	c.89.1	Phosphofructokinase	ABE	0.0983607	0.733632	0.994778
51621	c.1.12	Phosphoenolpyruvate/pyruvate domain	ABE	0.991803	0.991031	1
55083	d.58.30	6-hydroxymethyl-7,8-dihydropterin pyrophosphokinase, HPPK	ABE	0.0163934	0.86278	0.62141
51338	b.92.1	Composite domain of metallo-dependent hydrolases	ABE	0.991803	0.927354	0.955614
54909	d.58.4	Dimeric alpha+beta barrel	ABE	0.991803	0.852915	0.934726
55816	d.114.1	5'-nucleotidase (syn. UDP-sugar hydrolase), C-terminal domain	ABE	0.213115	0.6	0.796345
55658	d.100.1	L9 N-domain-like	ABE	0.0163934	0.987444	0.929504
52972	c.51.4	ITPase-like	ABE	0.991803	0.961435	1
56752	e.17.1	D-aminoacid aminotransferase-like PLP-dependent enzymes	ABE	0.655738	0.907623	0.955614
50475	b.45.1	FMN-binding split barrel	ABE	0.991803	0.90852	0.963446
53271	c.61.1	PRTase-like	ABE	0.991803	0.986547	1
56176	d.145.1	FAD-binding/transporter-associated domain-like	ABE	0.754098	0.969507	0.953003
51306	b.87.1	LexA/Signal peptidase	ABE	0.959016	0.974888	0.992167
53223	c.58.1	Aminoacid dehydrogenase-like, N-terminal domain	ABE	1	0.987444	1
55298	d.79.1	YjgF-like	ABE	0.557377	0.873543	0.942559
56322	d.161.1	ADC synthase	ABE	0.803279	0.834081	0.618799
51717	c.1.21	Dihydropteroate synthetase-like	ABE	0.967213	0.904036	0.83812
103263	d.258.1	Chorismate synthase, AroC	ABE	0.844262	0.882511	0.631854
55620	d.96.1	Tetrahydrobiopterin biosynthesis enzymes-like	ABE	0.909836	0.89417	0.94517
51556	c.1.9	Metallo-dependent hydrolases	ABE	1	0.994619	1
55821	d.115.1	YrdC/RibB	ABE	0.991803	0.989238	0.984334
51004	b.70.2	C-terminal (heme d1) domain of cytochrome cd1-nitrite reductase	ABE	0.270492	0.489686	0.650131
64153	c.104.1	YjeF N-terminal domain-like	ABE	0.983607	0.743498	0.97389
53671	c.78.1	Aspartate/ornithine carbamoyltransferase	ABE	0.991803	0.933632	0.950392
81660	d.220.1	Metal cation-transporting ATPase, ATP-binding domain N	ABE	0.581967	0.625112	1
88713	c.6.2	Glycoside hydrolase/deacetylase	ABE	0.803279	0.910314	0.942559
81653	b.82.7	Calcium ATPase, transduction domain A	ABE	0.918033	0.929148	0.997389
55718	d.106.1	SCP-like	ABE	0.344262	0.506726	0.869452
110296	b.69.13	Oligoxyloglucan reducing end-specific cellobiohydrolase	ABE	0.163934	0.38565	0.911227
51412	c.1.5	Inosine monophosphate dehydrogenase (IMPDH)	ABE	0.655738	0.941704	0.986945
81631	a.160.1	PAP/OAS1 substrate-binding domain	ABE	0.991803	0.0798206	1
56563	d.183.1	Major capsid protein gp5	ABE	0.0983607	0.327354	0.0104439
89095	a.182.1	GatB/YqeY motif	ABE	0.983607	0.903139	0.853786
48208	a.102.1	Six-hairpin glycosidases	ABE	0.770492	0.824215	0.97389
50044	b.34.2	SH3-domain	ABE	0.0163934	0.101345	0.947781
58064	h.3.1	Influenza hemagglutinin (stalk)	ABE	0.00819672	0.0125561	0.0078329
47060	a.16.1	S15/NS1 RNA-binding domain	ABE	1	0.995516	0.997389
50630	b.50.1	Acid proteases	ABE	0.303279	0.364126	0.997389
50022	b.33.1	ISP domain	ABE	0.47541	0.710314	0.979112
100966	d.241.1	Translation initiation factor 2 beta, aIF2beta, N-terminal domain	AE	1	0	0.997389
55287	d.78.1	RPB5-like RNA polymerase subunit	AE	0.983607	0	0.942559
46924	a.4.11	RNA polymerase subunit RPB10	AE	0.983607	0	0.872063
144232	g.85.1	HIT/MYND zinc finger-like	AE	0.0163934	0	1
88798	d.230.1	N-terminal, heterodimerisation domain of RBP7 (RpoE)	AE	1	0	0.989556
56741	e.15.1	Eukaryotic DNA topoisomerase I, N-terminal DNA-binding fragment	AE	0.0327869	0	0.963446
49447	b.2.7	Second domain of Mu2 adaptin subunit (ap50) of ap2 adaptor	AE	0.0163934	0	1
109993	a.222.1	VPS9 domain	AE	0.00819672	0	0.989556
55481	d.91.1	N-terminal domain of eukaryotic peptide chain release factor subunit 1, ERF1	AE	1	0	0.986945
158430	a.29.13	Bacillus cereus metalloprotein-like	B	0	0.0421525	0
55869	d.121.1	DNA topoisomerase I domain	B	0	0.175785	0
50789	b.57.1	Herpes virus serine proteinase, assemblin	B	0	0.0681614	0
161234	g.91.1	E7 C-terminal domain-like	B	0	0.000896861	0
64465	d.196.1	Outer capsid protein sigma 3	B	0	0.000896861	0
49842	b.22.1	TNF-like	BE	0	0.0457399	0.310705
69000	a.24.15	FAD-dependent thiol oxidase	BE	0	0.000896861	0.971279
52047	c.10.1	RNI-like	BE	0	0.13722	1
51110	b.78.1	alpha-D-mannose-specific plant lectins	BE	0	0.0511211	0.240209
48484	a.119.1	Lipoxigenase	BE	0	0.0179372	0.454308
75632	e.40.1	Cullin homology domain	BE	0	0.000896861	0.997389
54616	d.34.1	DNA-binding domain of Mlu1-box binding protein MBP1	BE	0	0.0107623	0.425587
47095	a.21.1	HMG-box	BE	0	0.0044843	1
64496	d.285.1	DNA-binding domain of intron-encoded endonucleases	BE	0	0.00807175	0.0443864
57414	g.10.1	Hairpin loop containing domain-like	BE	0	0.0224215	0.571802
81383	a.158.1	F-box domain	BE	0	0.0116592	0.979112
56204	d.148.1	Hect, E3 ligase catalytic domain	BE	0	0.00179372	1
140860	a.118.24	Pseudo ankyrin repeat-like	BE	0	0.0134529	0.587467
58038	h.1.15	SNARE fusion complex	BE	0	0.0044843	1
47592	a.42.1	SWIB/MDM2 domain	BE	0	0.0591928	0.963446
82708	d.68.7	R3H domain	BE	0	0.406278	0.960836
54695	d.42.1	POZ domain	BE	0	0.00179372	1
103506	f.42.1	Mitochondrial carrier	BE	0	0.00717489	0.997389
48366	a.117.1	Ras GEF	BE	0	0.0044843	0.798956
51322	b.89.1	Cyanovirin-N	BE	0	0.00627803	0.24282
160940	e.66.1	Api92-like	BE	0	0.0197309	0.00261097
47769	a.60.1	SAM/Pointed domain	BE	0	0.00896861	0.989556
54171	d.10.1	DNA-binding domain	BE	0	0.07713	0.472585
53955	d.2.1	Lysozyme-like	BE	0	0.934529	0.720627
57625	g.31.1	Invertebrate chitin-binding proteins	BE	0	0.00269058	0.362924
50685	b.52.1	Barwin-like endoglucanases	BE	0	0.69417	0.574413
55464	d.89.1	Origin of replication-binding domain, RBD-like	BE	0	0.117489	0.0208877
55550	d.93.1	SH2 domain	BE	0	0.00358744	0.911227
56854	f.1.4	Bcl-2 inhibitors of programmed cell death	BE	0	0.00179372	0.308094
50923	b.66.1	Hemopexin-like domain	BE	0	0.00717489	0.373368
160459	d.362.1	BLRF2-like	BE	0	0.0044843	0.00522193
47986	a.77.1	DEATH domain	BE	0	0.00179372	0.318538
57362	g.8.1	BPTI-like	BE	0	0.00896861	0.326371
57586	g.24.1	TNF receptor-like	BE	0	0.000896861	0.253264
47266	a.26.1	4-helical cytokines	BE	0	0.000896861	0.159269
54452	d.19.1	MHC antigen-recognition domain	BE	0	0.000896861	0.206266
63491	a.7.7	BAG domain	BE	0	0.000896861	0.900783
51225	b.83.1	Fibre shaft of virus attachment proteins	BE	0	0.00269058	0.0078329
49835	b.21.1	Virus attachment protein globular domain	BE	0	0.00269058	0.00261097
88874	d.231.1	Receptor-binding domain of short tail fibre protein gp12	BE	0	0.192825	0.0261097
111474	h.3.3	Coronavirus S2 glycoprotein	BE	0	0.0143498	0.00522193
57196	g.3.11	EGF/Laminin	BE	0	0.00538117	0.553525
51069	b.74.1	Carbonic anhydrase	BE	0	0.155157	0.710183
55770	d.110.1	Profilin (actin-binding protein)	BE	0	0.000896861	0.958225
90250	h.1.25	Troponin coil-coiled subunits	BE	0	0.0044843	0.308094
54403	d.17.1	Cystatin/monellin	BE	0	0.114798	0.490862
55895	d.124.1	Ribonuclease Rh-like	BE	0	0.152466	0.866841
57959	h.1.3	Leucine zipper domain	BE	0	0.000896861	0.947781
47454	a.37.1	A DNA-binding domain in eukaryotic transcription factors	BE	0	0.0224215	0.331593
49870	b.25.1	Osmotin, thaumatin-like protein	BE	0	0.0152466	0.417755
57756	g.40.1	Retrovirus zinc finger-like domains	BE	0	0.00269058	0.994778
47459	a.38.1	HLH, helix-loop-helix DNA-binding domain	BE	0	0.000896861	0.906005
82185	b.76.2	Histone H3 K4-specific methyltransferase SET7/9 N-terminal domain	BE	0	0.235874	0.712794
53036	c.52.3	Eukaryotic RPB5 N-terminal domain	BE	0	0.00179372	0.94517
56815	e.25.1	Sec1/munc18-like (SM) proteins	BE	0	0.000896861	1
103511	f.43.1	Chlorophyll a-b binding protein	BE	0	0.0224215	0.146214
46942	a.5.4	Elongation factor TFIIS domain 2	BE	0	0.000896861	0.997389
88946	a.177.1	Sigma2 domain of RNA polymerase sigma factors	BE	0	0.996413	0.164491
101967	b.81.3	Adhesin YadA, collagen-binding domain	BE	0	0.1713	0.164491
48024	a.81.1	N-terminal domain of DnaB helicase	BE	0	0.991031	0.0182768
56831	e.28.1	Reovirus inner layer core protein p3	BE	0	0.00179372	0.00261097
88633	b.121.4	Positive stranded ssRNA viruses	BE	0	0.0107623	0.122715
142877	d.294.1	EndoU-like	BE	0	0.0152466	0.449086
54423	d.17.3	DsbC/DsbG N-terminal domain-like	BE	0	0.255605	0.00522193
46596	a.2.8	Eukaryotic DNA topoisomerase I, dispensable insert domain	BE	0	0.000896861	0.315927
57924	g.52.1	Inhibitor of apoptosis (IAP) repeat	E	0	0	0.744125
90229	g.66.1	CCCH zinc finger	E	0	0	1
49749	b.121.2	Group II dsDNA viruses VP	E	0	0	0.0130548
81382	a.157.1	Skp1 dimerisation domain-like	E	0	0	0.968668
50353	b.42.1	Cytokine	E	0	0	0.326371
101912	b.69.12	Sema domain	E	0	0	0.321149
161008	e.76.1	Viral glycoprotein ectodomain-like	E	0	0	0.0130548
103575	g.16.2	Plexin repeat	E	0	0	0.331593
103417	e.48.1	Major capsid protein VP5	E	0	0	0.00261097
57501	g.17.1	Cystine-knot cytokines	E	0	0	0.318538
54117	d.9.1	Interleukin 8-like chemokines	E	0	0	0.154047
57535	g.18.1	Complement control module/SCR domain	E	0	0	0.375979
57059	g.3.6	omega toxin-like	E	0	0	0.0443864
54277	d.15.2	CAD & PB1 domains	E	0	0	0.953003
57180	g.3.8	Cellulose-binding domain	E	0	0	0.284595
52087	c.13.1	CRAL/TRIO domain	E	0	0	0.994778
158235	a.271.1	SOCS box-like	E	0	0	0.315927
49599	b.8.1	TRAF domain-like	E	0	0	0.997389
57567	g.22.1	Serine protease inhibitors	E	0	0	0.331593
69340	b.80.5	C-terminal domain of adenylylcyclase associated protein	E	0	0	0.976501
56994	g.1.1	Insulin-like	E	0	0	0.305483
140586	a.242.1	Dcp2 domain-like	E	0	0	0.903394
57302	g.7.1	Snake toxin-like	E	0	0	0.321149
57933	g.53.1	TAZ domain	E	0	0	0.469974
88645	b.121.5	ssDNA viruses	E	0	0	0.0417755
110132	b.147.1	BTV NS2-like ssRNA-binding domain	E	0	0	0.00261097
82856	e.42.1	L-A virus major coat protein	E	0	0	0.0104439
47195	a.24.5	TMV-like viral coat proteins	E	0	0	0.0417755
140809	a.260.1	Rhabdovirus nucleoprotein-like	E	0	0	0.0182768
58069	h.3.2	Virus ectodomain	E	0	0	0.075718
101399	a.206.1	P40 nucleoprotein	E	0	0	0.0104439
47836	a.61.1	Retroviral matrix proteins	E	0	0	0.0365535
47943	a.73.1	Retrovirus capsid protein, N-terminal core domain	E	0	0	0.0522193
47353	a.28.3	Retrovirus capsid dimerization domain-like	E	0	0	0.172324
46919	a.4.10	N-terminal Zn binding domain of HIV integrase	E	0	0	0.0261097
50122	b.34.7	DNA-binding domain of retroviral integrase	E	0	0	0.0234987
49830	b.20.1	ENV polyprotein, receptor-binding domain	E	0	0	0.0313316
49894	b.28.1	Baculovirus p35 protein	V	0	0	0
160957	e.69.1	Poly(A) polymerase catalytic subunit-like	V	0	0	0
51289	b.85.5	Tlp20, baculovirus telokin-like protein	V	0	0	0
88648	b.121.6	Group I dsDNA viruses	V	0	0	0
161240	g.92.1	T-antigen specific domain-like	V	0	0	0
118208	e.58.1	Viral ssDNA binding protein	V	0	0	0
54957	d.58.8	Viral DNA-binding domain	V	0	0	0
51332	b.91.1	E2 regulatory, transactivation domain	V	0	0	0
56548	d.180.1	Conserved core of transcriptional regulatory protein vp16	V	0	0	0
47724	a.54.1	Domain of early E2A DNA-binding protein, ADDBP	V	0	0	0
57917	g.51.1	Zn-binding domains of ADDBP	V	0	0	0
49889	b.27.1	Soluble secreted chemokine inhibitor, VCCI	V	0	0	0
82046	b.116.1	Viral chemokine binding protein m3	V	0	0	0
158974	b.170.1	WSSV envelope protein-like	V	0	0	0
111379	f.47.1	VP4 membrane interaction domain	V	0	0	0
48345	a.115.1	A virus capsid protein alpha-helical domain	V	0	0	0
49818	b.19.1	Viral protein domain	V	0	0	0
69908	e.35.1	Membrane penetration protein mu1	V	0	0	0
75347	d.13.2	Rotavirus NSP2 fragment, C-terminal domain	V	0	0	0
69903	e.34.1	NSP3 homodimer	V	0	0	0
75574	d.216.1	Rotavirus NSP2 fragment, N-terminal domain	V	0	0	0
58030	h.1.13	Rotavirus nonstructural proteins	V	0	0	0
56983	f.10.1	Viral glycoprotein, central and dimerisation domains	V	0	0	0
101257	a.190.1	Flavivirus capsid protein C	V	0	0	0
103145	d.255.1	Tombusvirus P19 core protein, VP19	V	0	0	0
89043	a.178.1	Soluble domain of poliovirus core protein 3a	V	0	0	0
110304	b.148.1	Coronavirus RNA-binding domain	V	0	0	0
101816	b.140.1	Replicase NSP9	V	0	0	0
140367	a.8.9	Coronavirus NSP7-like	V	0	0	0
143076	d.302.1	Coronavirus NSP8-like	V	0	0	0
144246	g.86.1	Coronavirus NSP10-like	V	0	0	0
103068	d.254.1	Nucleocapsid protein dimerization domain	V	0	0	0
117066	b.1.24	Accessory protein X4 (ORF8, ORF7a)	V	0	0	0
143587	d.318.1	SARS receptor-binding domain-like	V	0	0	0
159936	d.15.14	NSP3A-like	V	0	0	0
160099	d.346.1	SARS Nsp1-like	V	0	0	0
140506	a.30.8	FHV B2 protein-like	V	0	0	0
144251	g.87.1	Viral leader polypeptide zinc finger	V	0	0	0
141666	b.164.1	'SARS ORF9b-like	V	0	0	0
75404	d.213.1	VSV matrix protein	V	0	0	0
118173	d.293.1	Phosphoprotein M1, C-terminal domain	V	0	0	0
69922	f.12.1	Head and neck region of the ectodomain of NDV fusion glycoprotein	V	0	0	0
101089	a.8.5	Phosphoprotein XD domain	V	0	0	0
58034	h.1.14	Multimerization domain of the phosphoprotein from sendai virus	V	0	0	0
50012	b.31.1	EV matrix protein	V	0	0	0
48145	a.95.1	Influenza virus matrix protein M1	V	0	0	0
143021	d.299.1	Ns1 effector domain-like	V	0	0	0
161003	e.75.1	flu NP-like	V	0	0	0
160453	d.361.1	PB2 C-terminal domain-like	V	0	0	0
101156	a.30.3	Nonstructural protein ns2, Nep, M1-binding domain	V	0	0	0
160892	d.378.1	Phosphoprotein oligomerization domain-like	V	0	0	0
47852	a.62.1	Hepatitis B viral capsid (hbcag)	V	0	0	0
55671	d.102.1	Regulatory factor Nef	V	0	0	0
56502	d.172.1	gp120 core	V	0	0	0
57647	g.34.1	HIV-1 VPU cytoplasmic domain	V	0	0	0
