# Supplementary material for: Do Viruses Exchange Genes across Superkingdoms of Life?
Source: Front Microbiol. 2017 Oct 31;8:2110. doi: 10.3389/fmicb.2017.02110 (PMC5671483; doi:10.3389/fmicb.2017.02110)
Supplement: Table S5 — The composition of BE Venn group in bacterioviruses and eukaryoviruses. FSFs are identified both by SCOP numeric IDs and alpha-numeric concise classification strings (ccs). The f-values are listed for Bacteria, and Eukarya. The difference in f-values was calculated by subtracting f-value of an FSF in Bacteria from the corresponding f-value for that FSF in Eukarya. FSFs with an f-value difference of over 25% are highlighted (yellow when f-value in Eukarya exceeds that of in Bacteria and blue for vice versa). Data sorted in an increasing manner for FSFs common to both bacterioviruses and eukaryoviruses, unique to bacterioviruses, and unique to eukaryoviruses. [file Table5.XLSX]

## Sheet: bacteriovirus_BE
Group	SCOP ID	SCOP ccs	FSF description	Bacteria (f)	Eukarya (f)	Difference (f)
Common to both	56204	d.148.1	Hect, E3 ligase catalytic domain	0.0018	1	-0.9982
Common to both	57756	g.40.1	Retrovirus zinc finger-like domains	0.0027	0.9948	-0.9921
Common to both	52047	c.10.1	RNI-like	0.1372	1	-0.8628
Common to both	54616	d.34.1	DNA-binding domain of Mlu1-box binding protein MBP1	0.0108	0.4256	-0.4148
Common to both	54171	d.10.1	DNA-binding domain	0.0771	0.4726	-0.3955
Common to both	90250	h.1.25	Troponin coil-coiled subunits	0.0045	0.3081	-0.3036
Common to both	49842	b.22.1	TNF-like	0.0457	0.3107	-0.265
Common to both	51110	b.78.1	alpha-D-mannose-specific plant lectins	0.0511	0.2402	-0.1891
Common to both	103511	f.43.1	Chlorophyll a-b binding protein	0.0224	0.1462	-0.1238
Common to both	88633	b.121.4	Positive stranded ssRNA viruses	0.0108	0.1227	-0.1119
Common to both	64496	d.285.1	DNA-binding domain of intron-encoded endonucleases	0.0081	0.0444	-0.0363
Common to both	160459	d.362.1	BLRF2-like	0.0045	0.0052	-0.0007
Common to both	49835	b.21.1	Virus attachment protein globular domain	0.0027	0.0026	0.0001
Common to both	101967	b.81.3	Adhesin YadA, collagen-binding domain	0.1713	0.1645	0.0068
Common to both	55464	d.89.1	Origin of replication-binding domain, RBD-like	0.1175	0.0209	0.0966
Common to both	50685	b.52.1	Barwin-like endoglucanases	0.6942	0.5744	0.1198
Common to both	88874	d.231.1	Receptor-binding domain of short tail fibre protein gp12	0.1928	0.0261	0.1667
Common to both	53955	d.2.1	Lysozyme-like	0.9345	0.7206	0.2139
Common to both	88946	a.177.1	Sigma2 domain of RNA polymerase sigma factors	0.9964	0.1645	0.8319
Common to both	48024	a.81.1	N-terminal domain of DnaB helicase	0.991	0.0183	0.9727
Unique to bacterioviruses	160059	d.344.1	PriA/YqbF domain	0.0233	0.9504	-0.9271
Unique to bacterioviruses	142921	d.297.1	WGR domain-like	0.1067	0.7363	-0.6296
Unique to bacterioviruses	48619	a.133.1	Phospholipase A2, PLA2	0.0619	0.5587	-0.4968
Unique to bacterioviruses	159034	b.34.19	Mib/herc2 domain-like	0.0009	0.3499	-0.349
Unique to bacterioviruses	56496	d.171.1	Fibrinogen C-terminal domain-like	0.0117	0.3525	-0.3408
Unique to bacterioviruses	140864	a.118.25	TROVE domain-like	0.0664	0.3577	-0.2913
Unique to bacterioviruses	57868	g.46.1	Metallothionein	0.0305	0.1671	-0.1366
Unique to bacterioviruses	141086	b.154.1	Agglutinin HPA-like	0.0206	0.1123	-0.0917
Unique to bacterioviruses	50386	b.42.4	STI-like	0.0027	0.0914	-0.0887
Unique to bacterioviruses	81483	f.26.1	Bacterial photosystem II reaction centre, L and M subunits	0.0484	0.0914	-0.043
Unique to bacterioviruses	56371	d.165.1	Ribosome inactivating proteins (RIP)	0.0054	0.047	-0.0416
Unique to bacterioviruses	54334	d.15.6	Superantigen toxins, C-terminal domain	0.0054	0.0026	0.0028
Unique to bacterioviruses	50203	b.40.2	Bacterial enterotoxins	0.0126	0.0026	0.01
Unique to bacterioviruses	109859	a.214.1	NblA-like	0.017	0.0026	0.0144
Unique to bacterioviruses	75620	e.38.1	Release factor	0.9973	0.9713	0.026
Unique to bacterioviruses	56959	f.6.1	Leukocidin-like	0.0305	0.0026	0.0279
Unique to bacterioviruses	140459	a.25.4	PE/PPE dimer-like	0.0323	0.0026	0.0297
Unique to bacterioviruses	54736	d.45.1	ClpS-like	0.9955	0.9634	0.0321
Unique to bacterioviruses	158634	a.282.1	RPA2825-like	0.052	0.0157	0.0363
Unique to bacterioviruses	161266	h.4.18	Gam-like	0.0475	0.0026	0.0449
Unique to bacterioviruses	160419	d.358.1	YdfO-like	0.0502	0.0052	0.045
Unique to bacterioviruses	159006	b.172.1	YopX-like	0.0511	0.0026	0.0485
Unique to bacterioviruses	58042	h.1.16	Outer membrane lipoprotein	0.0852	0.0104	0.0748
Unique to bacterioviruses	69360	b.109.1	Cell wall binding repeat	0.1309	0.0366	0.0943
Unique to bacterioviruses	55383	d.82.1	Copper amine oxidase, domain N	0.0996	0.0026	0.097
Unique to bacterioviruses	140453	a.25.3	EsxAB dimer-like	0.1534	0.0496	0.1038
Unique to bacterioviruses	158499	a.275.1	DnaD domain-like	0.191	0.0052	0.1858
Unique to bacterioviruses	55200	d.68.1	Translation initiation factor IF3, C-terminal domain	0.9776	0.7676	0.21
Unique to bacterioviruses	54713	d.43.1	Elongation factor Ts (EF-Ts), dimerisation domain	0.9928	0.6527	0.3401
Unique to bacterioviruses	101738	b.136.1	SspB-like	0.3758	0.0078	0.368
Unique to bacterioviruses	117130	b.151.1	CsrA-like	0.383	0.0026	0.3804
Unique to bacterioviruses	56925	f.4.1	OMPA-like	0.5641	0.1593	0.4048
Unique to bacterioviruses	56935	f.4.3	Porins	0.5928	0.1514	0.4414
Unique to bacterioviruses	82057	b.34.11	Prokaryotic SH3-related domain	0.4664	0.0104	0.456
Unique to bacterioviruses	51215	b.82.4	Regulatory protein AraC	0.4942	0.0235	0.4707
Unique to bacterioviruses	69189	b.105.1	Penicillin-binding protein associated domain	0.4933	0.0131	0.4802
Unique to bacterioviruses	52304	c.23.13	Type II 3-dehydroquinate dehydratase	0.7166	0.1958	0.5208
Unique to bacterioviruses	54364	d.15.8	Translation initiation factor IF3, N-terminal domain	0.9489	0.4047	0.5442
Unique to bacterioviruses	110997	d.58.52	Sporulation related repeat	0.6081	0.0131	0.595
Unique to bacterioviruses	54523	d.24.1	Pili subunits	0.67	0.0131	0.6569
Unique to bacterioviruses	141523	b.160.1	L,D-transpeptidase catalytic domain-like	0.7202	0.0209	0.6993
Unique to bacterioviruses	68912	a.140.3	Rho N-terminal domain-like	0.7883	0.0757	0.7126
Unique to bacterioviruses	103088	d.79.7	OmpA-like	0.7857	0.0287	0.757
Unique to bacterioviruses	54752	d.48.1	RecA protein, C-terminal domain	0.983	0.1201	0.8629
Unique to bacterioviruses	47789	a.60.3	C-terminal domain of RNA polymerase alpha subunit	0.9901	0.1018	0.8883
Unique to bacterioviruses	74982	b.111.1	Small protein B (SmpB)	0.9919	0.0366	0.9553
Unique to eukaryoviruses	56815	e.25.1	Sec1/munc18-like (SM) proteins	0.0009	1	-0.9991
Unique to eukaryoviruses	54695	d.42.1	POZ domain	0.0018	1	-0.9982
Unique to eukaryoviruses	75632	e.40.1	Cullin homology domain	0.0009	0.9974	-0.9965
Unique to eukaryoviruses	46942	a.5.4	Elongation factor TFIIS domain 2	0.0009	0.9974	-0.9965
Unique to eukaryoviruses	58038	h.1.15	SNARE fusion complex	0.0045	1	-0.9955
Unique to eukaryoviruses	47095	a.21.1	HMG-box	0.0045	1	-0.9955
Unique to eukaryoviruses	103506	f.42.1	Mitochondrial carrier	0.0072	0.9974	-0.9902
Unique to eukaryoviruses	47769	a.60.1	SAM/Pointed domain	0.009	0.9896	-0.9806
Unique to eukaryoviruses	69000	a.24.15	FAD-dependent thiol oxidase	0.0009	0.9713	-0.9704
Unique to eukaryoviruses	81383	a.158.1	F-box domain	0.0117	0.9791	-0.9674
Unique to eukaryoviruses	55770	d.110.1	Profilin (actin-binding protein)	0.0009	0.9582	-0.9573
Unique to eukaryoviruses	57959	h.1.3	Leucine zipper domain	0.0009	0.9478	-0.9469
Unique to eukaryoviruses	53036	c.52.3	Eukaryotic RPB5 N-terminal domain	0.0018	0.9452	-0.9434
Unique to eukaryoviruses	55550	d.93.1	SH2 domain	0.0036	0.9112	-0.9076
Unique to eukaryoviruses	47459	a.38.1	HLH, helix-loop-helix DNA-binding domain	0.0009	0.906	-0.9051
Unique to eukaryoviruses	47592	a.42.1	SWIB/MDM2 domain	0.0592	0.9634	-0.9042
Unique to eukaryoviruses	63491	a.7.7	BAG domain	0.0009	0.9008	-0.8999
Unique to eukaryoviruses	48366	a.117.1	Ras GEF	0.0045	0.799	-0.7945
Unique to eukaryoviruses	55895	d.124.1	Ribonuclease Rh-like	0.1525	0.8668	-0.7143
Unique to eukaryoviruses	140860	a.118.24	Pseudo ankyrin repeat-like	0.0135	0.5875	-0.574
Unique to eukaryoviruses	51069	b.74.1	Carbonic anhydrase	0.1552	0.7102	-0.555
Unique to eukaryoviruses	82708	d.68.7	R3H domain	0.4063	0.9608	-0.5545
Unique to eukaryoviruses	57414	g.10.1	Hairpin loop containing domain-like	0.0224	0.5718	-0.5494
Unique to eukaryoviruses	57196	g.3.11	EGF/Laminin	0.0054	0.5535	-0.5481
Unique to eukaryoviruses	82185	b.76.2	Histone H3 K4-specific methyltransferase SET7/9 N-terminal domain	0.2359	0.7128	-0.4769
Unique to eukaryoviruses	48484	a.119.1	Lipoxigenase	0.0179	0.4543	-0.4364
Unique to eukaryoviruses	142877	d.294.1	EndoU-like	0.0152	0.4491	-0.4339
Unique to eukaryoviruses	49870	b.25.1	Osmotin, thaumatin-like protein	0.0152	0.4178	-0.4026
Unique to eukaryoviruses	54403	d.17.1	Cystatin/monellin	0.1148	0.4909	-0.3761
Unique to eukaryoviruses	50923	b.66.1	Hemopexin-like domain	0.0072	0.3734	-0.3662
Unique to eukaryoviruses	57625	g.31.1	Invertebrate chitin-binding proteins	0.0027	0.3629	-0.3602
Unique to eukaryoviruses	57362	g.8.1	BPTI-like	0.009	0.3264	-0.3174
Unique to eukaryoviruses	47986	a.77.1	DEATH domain	0.0018	0.3185	-0.3167
Unique to eukaryoviruses	46596	a.2.8	Eukaryotic DNA topoisomerase I, dispensable insert domain	0.0009	0.3159	-0.315
Unique to eukaryoviruses	47454	a.37.1	A DNA-binding domain in eukaryotic transcription factors	0.0224	0.3316	-0.3092
Unique to eukaryoviruses	56854	f.1.4	Bcl-2 inhibitors of programmed cell death	0.0018	0.3081	-0.3063
Unique to eukaryoviruses	57586	g.24.1	TNF receptor-like	0.0009	0.2533	-0.2524
Unique to eukaryoviruses	51322	b.89.1	Cyanovirin-N	0.0063	0.2428	-0.2365
Unique to eukaryoviruses	54452	d.19.1	MHC antigen-recognition domain	0.0009	0.2063	-0.2054
Unique to eukaryoviruses	47266	a.26.1	4-helical cytokines	0.0009	0.1593	-0.1584
Unique to eukaryoviruses	51225	b.83.1	Fibre shaft of virus attachment proteins	0.0027	0.0078	-0.0051
Unique to eukaryoviruses	56831	e.28.1	Reovirus inner layer core protein p3	0.0018	0.0026	-0.0008
Unique to eukaryoviruses	111474	h.3.3	Coronavirus S2 glycoprotein	0.0143	0.0052	0.0091
Unique to eukaryoviruses	160940	e.66.1	Api92-like	0.0197	0.0026	0.0171
Unique to eukaryoviruses	54423	d.17.3	DsbC/DsbG N-terminal domain-like	0.2556	0.0052	0.2504
