# Supplementary material for: Do Viruses Exchange Genes across Superkingdoms of Life?
Source: Front Microbiol. 2017 Oct 31;8:2110. doi: 10.3389/fmicb.2017.02110 (PMC5671483; doi:10.3389/fmicb.2017.02110)
Supplement: Table S6 — A non-redundant list of 442 ABE viral FSFs detected in all three superkingdoms. FSFs are identified both by SCOP numeric IDs and alpha-numeric concise classification strings (ccs). The f-values are also listed for Archaea, Bacteria, and Eukarya, and archaeoviruses, bacterioviruses, and eukaryoviruses. abe FSFs are highlighted. [file Table6.XLSX]

## Sheet: TableS4
SCOP ID	SCOP ccs	FSF description	Venn group	Archaea (f)	Bacteria (f)	Eukarya (f)	archaeoviruses (f)	bacterioviruses (f)	eukaryoviruses (f)
48163	a.97.1	An anticodon-binding domain of class I aminoacyl-tRNA synthetases	a	0.770492	0.990135	0.827676	0.016129	0	0
52021	c.8.3	Carbamoyl phosphate synthetase, small subunit N-terminal domain	a	0.786885	0.878027	0.932115	0.016129	0	0
57884	g.48.1	Ada DNA repair protein, N-terminal domain (N-Ada 10)	a	0.122951	0.417937	0.206266	0.016129	0	0
57863	g.45.1	ArfGap/RecO-like zinc finger	a	0.0163934	0.839462	1	0.016129	0	0
158702	a.289.1	Sec63 N-terminal domain-like	ab	0.967213	0.0753363	1	0.0967742	0.000817661	0
52499	c.33.1	Isochorismatase-like hydrolases	ab	0.778689	0.786547	0.976501	0.016129	0.000817661	0
110849	d.268.1	ParB/Sulfiredoxin	ab	0.819672	0.90852	0.511749	0.145161	0.0825838	0
143422	d.58.57	Transposase IS200-like	ab	0.286885	0.458296	0.00522193	0.0322581	0.00163532	0
47598	a.43.1	Ribbon-helix-helix	ab	0.991803	0.719283	0.0078329	0.387097	0.0302535	0
81891	a.173.1	Poly A polymerase C-terminal region-like	ab	0.00819672	0.964126	0.984334	0.016129	0.0188062	0
88697	b.122.1	PUA domain-like	ab	1	0.98565	1	0.0645161	0.0245298	0
51713	c.1.20	tRNA-guanine transglycosylase	ab	0.991803	0.889686	0.874674	0.0806452	0.000817661	0
56988	f.11.1	Anthrax protective antigen	ab	0.106557	0.13722	0.446475	0.016129	0.000817661	0
89447	b.129.1	AbrB/MazE/MraZ-like	ab	0.778689	0.830493	0.00522193	0.0483871	0.0106296	0
57802	g.41.5	Rubredoxin-like	ab	0.680328	0.506726	0.929504	0.016129	0.000817661	0
102712	c.97.3	JAB1/MPN domain	ab	0.786885	0.611659	0.997389	0.016129	0.058054	0
69255	b.40.8	gp5 N-terminal domain-like	ab	0.0409836	0.285202	0.0078329	0.016129	0.0907604	0
143602	d.321.1	STIV B116-like	ab	0.00819672	0.00896861	0.00261097	0.225806	0.000817661	0
54197	d.13.1	HIT-like	ab	0.942623	0.987444	1	0.016129	0.00981194	0
69279	b.106.1	Phage tail proteins	ab	0.057377	0.36861	0.0182768	0.016129	0.0883074	0
49464	b.3.2	Carboxypeptidase regulatory domain-like	ab	0.737705	0.35157	0.454308	0.0645161	0.0106296	0
160719	d.373.1	gpW/gp25-like	ab	0.057377	0.336323	0.0078329	0.016129	0.155356	0
52309	c.23.14	N-(deoxy)ribosyltransferase-like	ab	0.245902	0.252915	0.308094	0.016129	0.0588716	0
144020	e.59.1	FdhE-like	ab	0.188525	0.195516	0.0208877	0.016129	0.000817661	0
103365	d.261.1	Hypothetical protein PH1602	ab	0.991803	0.347085	0.472585	0.112903	0.0212592	0
52833	c.47.1	Thioredoxin-like	abe	0.991803	0.996413	1	0.0322581	0.236304	0.024594
56235	d.153.1	N-terminal nucleophile aminohydrolases (Ntn hydrolases)	abe	1	0.963229	1	0.016129	0.0359771	0.00788863
46565	a.2.3	Chaperone J-domain	abe	0.47541	0.996413	1	0.0322581	0.0163532	0.037123
55729	d.108.1	Acyl-CoA N-acyltransferases (Nat)	abe	1	0.973094	1	0.0483871	0.0703189	0.0134571
48150	a.96.1	DNA-glycosylase	abe	1	0.964126	0.997389	0.016129	0.00490597	0.00139211
109604	a.211.1	HD-domain/PDEase-like	abe	1	0.991928	1	0.016129	0.0637776	0.00464037
50494	b.47.1	Trypsin-like serine proteases	abe	0.590164	0.9713	0.97389	0.016129	0.00817661	0.220418
55979	d.131.1	DNA clamp	abe	1	0.991031	1	0.0483871	0.0932134	0.0389791
52540	c.37.1	P-loop containing nucleoside triphosphate hydrolases	abe	1	1	1	0.822581	0.843827	0.54942
101898	b.68.9	NHL repeat	abe	0.311475	0.466368	0.882507	0.016129	0.00163532	0.00185615
101386	a.204.1	all-alpha NTP pyrophosphatases	abe	0.918033	0.925561	0.772846	0.0483871	0.221586	0.00464037
52402	c.26.2	Adenine nucleotide alpha hydrolases-like	abe	1	0.999103	1	0.0483871	0.0547833	0.00835267
54060	d.4.1	His-Me finger endonucleases	abe	0.0491803	0.426906	0.900783	0.0967742	0.362224	0.00835267
50939	b.68.1	Sialidases	abe	0.0901639	0.358744	0.592689	0.016129	0.00735895	0.0185615
50199	b.40.1	Staphylococcal nuclease	abe	0.516393	0.408072	0.979112	0.0322581	0.0327065	0.00185615
50249	b.40.4	Nucleic acid-binding proteins	abe	1	0.999103	1	0.0645161	0.390842	0.0385151
51735	c.2.1	NAD(P)-binding Rossmann-fold domains	abe	1	0.998206	1	0.0322581	0.0269828	0.0204176
56349	d.163.1	DNA breaking-rejoining enzymes	abe	0.893443	0.959641	0.989556	0.451613	0.298446	0.0538283
47413	a.35.1	lambda repressor-like DNA-binding domains	abe	1	0.950673	0.997389	0.0322581	0.446443	0.00232019
57783	g.41.3	Zinc beta-ribbon	abe	1	0.993722	1	0.0645161	0.204415	0.0324826
47781	a.60.2	RuvA domain 2-like	abe	0.885246	0.993722	0.989556	0.0967742	0.0179886	0.000928074
47794	a.60.4	Rad51 N-terminal domain-like	abe	1	0.488789	0.751958	0.0806452	0.00327065	0.00278422
51126	b.80.1	Pectin lyase-like	abe	0.663934	0.721973	0.882507	0.0322581	0.137367	0.0204176
48168	a.98.1	R1 subunit of ribonucleotide reductase, N-terminal domain	abe	0.590164	0.767713	0.966057	0.0806452	0.147997	0.0334107
56563	d.183.1	Major capsid protein gp5	abe	0.0983607	0.327354	0.0104439	0.129032	0.335241	0.000928074
46785	a.4.5	Winged helix DNA-binding domain	abe	1	0.992825	1	0.435484	0.141455	0.0143852
56091	d.142.2	DNA ligase/mRNA capping enzyme, catalytic domain	abe	1	0.991928	1	0.016129	0.229763	0.0440835
56300	d.159.1	Metallo-dependent phosphatases	abe	1	0.9713	1	0.193548	0.331153	0.0106729
88723	c.120.1	PIN domain-like	abe	1	0.991031	1	0.0322581	0.132461	0.0259861
56672	e.8.1	DNA/RNA polymerases	abe	1	0.981166	1	0.209677	0.474244	0.636659
49265	b.1.2	Fibronectin type III	abe	0.254098	0.510314	0.947781	0.0322581	0.118561	0.00974478
48695	a.138.1	Multiheme cytochromes	abe	0.229508	0.450224	0.368146	0.016129	0.00490597	0.00139211
50998	b.70.1	Quinoprotein alcohol dehydrogenase-like	abe	0.770492	0.724664	1	0.016129	0.00163532	0.00324826
56399	d.166.1	ADP-ribosylation	abe	0.483607	0.323767	0.984334	0.0322581	0.0596893	0.00881671
51283	b.85.4	dUTPase-like	abe	0.97541	0.89417	0.91906	0.193548	0.108749	0.0812065
52374	c.26.1	Nucleotidylyl transferase	abe	1	0.998206	1	0.016129	0.058054	0.00464037
53098	c.55.3	Ribonuclease H-like	abe	1	0.999103	1	0.177419	0.573181	0.140139
56784	c.108.1	HAD-like	abe	1	0.993722	1	0.016129	0.165168	0.0468677
53300	c.62.1	vWA-like	abe	0.942623	0.820628	1	0.129032	0.0809485	0.00464037
48019	a.80.1	post-AAA+ oligomerization domain-like	abe	0.991803	0.988341	1	0.0483871	0.00245298	0.00696056
53756	c.87.1	UDP-Glycosyltransferase/glycogen phosphorylase	abe	1	0.965022	1	0.290323	0.0155356	0.0403712
52141	c.18.1	Uracil-DNA glycosylase-like	abe	1	0.983857	0.989556	0.0322581	0.0179886	0.0468677
81301	d.218.1	Nucleotidyltransferase	abe	1	0.982063	1	0.016129	0.0400654	0.00742459
47954	a.74.1	Cyclin-like	abe	1	0.0143498	1	0.016129	0.000817661	0.012993
102405	c.129.1	MCP/YpsA-like	abe	0.721311	0.939013	0.629243	0.016129	0.0327065	0.00185615
69796	d.207.1	Thymidylate synthase-complementing protein Thy1	abe	0.52459	0.38296	0.0078329	0.209677	0.165168	0.00556845
58100	h.4.4	Bacterial hemolysins	abe	0.311475	0.121973	0.462141	0.016129	0.0147179	0.00417633
55608	d.95.2	Homing endonucleases	abe	0.491803	0.365919	0.284595	0.145161	0.0547833	0.00556845
55874	d.122.1	ATPase domain of HSP90 chaperone/DNA topoisomerase II/histidine kinase	abe	1	0.996413	1	0.0645161	0.0858545	0.0153132
48452	a.118.8	TPR-like	abe	0.811475	0.965919	1	0.0483871	0.00490597	0.00510441
55620	d.96.1	Tetrahydrobiopterin biosynthesis enzymes-like	abe	0.909836	0.89417	0.94517	0.0483871	0.0106296	0.000928074
57667	g.37.1	beta-beta-alpha zinc fingers	abe	0.336066	0.00448431	1	0.241935	0.00163532	0.00603248
102114	c.1.28	Radical SAM enzymes	abe	1	0.966816	1	0.0645161	0.0539657	0.00185615
46955	a.6.1	Putative DNA-binding domain	abe	1	0.994619	0.992167	0.016129	0.117743	0.00232019
49899	b.29.1	Concanavalin A-like lectins/glucanases	abe	0.491803	0.651121	1	0.306452	0.0686836	0.00788863
56747	d.264.1	Prim-pol domain	abe	1	0.150673	0.963446	0.0483871	0.0801308	0.0292343
48371	a.118.1	ARM repeat	abe	0.819672	0.775785	1	0.0483871	0.0956664	0.00649652
88659	a.4.13	Sigma3 and sigma4 domains of RNA polymerase sigma factors	abe	0.721311	0.997309	0.195822	0.112903	0.0948487	0.00278422
51998	c.7.1	PFL-like glycyl radical enzymes	abe	1	0.982063	0.981723	0.129032	0.232216	0.0607889
50965	b.69.1	Galactose oxidase, central domain	abe	0.0655738	0.133632	0.97389	0.016129	0.00163532	0.00278422
53335	c.66.1	S-adenosyl-L-methionine-dependent methyltransferases	abe	1	0.998206	1	0.209677	0.313164	0.0918794
52799	c.45.1	(Phosphotyrosine protein) phosphatases II	abe	0.508197	0.510314	1	0.129032	0.00981194	0.0403712
53448	c.68.1	Nucleotide-diphospho-sugar transferases	abe	1	0.984753	1	0.0806452	0.0842191	0.0315545
117892	d.43.2	Band 7/SPFH domain	abe	0.959016	0.904036	0.986945	0.0967742	0.0474244	0.00324826
52980	c.52.1	Restriction endonuclease-like	abe	1	0.983857	0.997389	0.258065	0.25511	0.0649652
52317	c.23.16	Class I glutamine amidotransferase-like	abe	1	0.998206	1	0.016129	0.00245298	0.00928074
53649	c.76.1	Alkaline phosphatase-like	ae	1	0.93991	1	0.016129	0	0.000928074
47802	a.60.6	DNA polymerase beta, N-terminal domain-like	ae	0.311475	0.249327	0.942559	0.016129	0	0.00742459
47823	a.60.9	lambda integrase-like, N-terminal domain	b	0.0327869	0.499552	0.185379	0	0.0147179	0
69754	d.204.1	Ribosome binding protein Y (YfiA homologue)	b	0.245902	0.917489	0.146214	0	0.00327065	0
56601	e.3.1	beta-lactamase/transpeptidase-like	b	0.237705	0.965022	0.900783	0	0.0866721	0
52440	c.30.1	PreATP-grasp domain	b	0.97541	0.965919	0.994778	0	0.00899428	0
55846	d.118.1	N-acetylmuramoyl-L-alanine amidase-like	b	0.00819672	0.639462	0.279373	0	0.21341	0
141072	b.1.27	CalX-like	b	0.0163934	0.160538	0.368146	0	0.00899428	0
69304	b.68.7	Tricorn protease N-terminal domain	b	0.409836	0.669058	0.357702	0	0.000817661	0
52200	c.23.2	Toll/Interleukin receptor TIR domain	b	0.180328	0.247534	0.472585	0	0.00163532	0
50956	b.68.3	Thermostable phytase (3-phytase)	b	0.00819672	0.152466	0.172324	0	0.000817661	0
144266	h.1.30	MPN010-like	b	0.00819672	0.00179372	0.0809399	0	0.00163532	0
56973	f.8.1	Aerolisin/ETX pore-forming domain	b	0.0245902	0.0233184	0.237598	0	0.000817661	0
51261	b.84.3	Duplicated hybrid motif	b	0.0901639	0.946188	0.0835509	0	0.0784955	0
49299	b.1.3	PKD domain	b	0.614754	0.302242	0.321149	0	0.00408831	0
49313	b.1.6	Cadherin-like	b	0.106557	0.265471	0.689295	0	0.000817661	0
51055	b.72.2	Carbohydrate binding domain	b	0.106557	0.147982	0.114883	0	0.00654129	0
49373	b.1.14	Invasin/intimin cell-adhesion fragments	b	0.393443	0.36861	0.415144	0	0.0964841	0
53328	c.65.1	Formyltransferase	b	0.434426	0.982063	0.950392	0	0.00327065	0
49363	b.1.12	Purple acid phosphatase, N-terminal domain	b	0.0491803	0.144395	0.613577	0	0.000817661	0
89550	c.6.3	PHP domain-like	b	0.959016	0.981166	0.94517	0	0.0392478	0
55594	d.94.1	HPr-like	b	0.0901639	0.725561	0.0104439	0	0.000817661	0
55797	d.111.1	PR-1-like	b	0.204918	0.439462	0.903394	0	0.00163532	0
158682	a.287.1	TerB-like	b	0.0409836	0.424215	0.075718	0	0.00490597	0
158622	a.281.1	YheA/YmcA-like	b	0.163934	0.163229	0.00522193	0	0.000817661	0
75704	h.1.22	Mitotic arrest deficient-like 1, Mad1	b	0.0327869	0.0188341	0.613577	0	0.00327065	0
144206	g.41.15	NOB1 zinc finger-like	b	0.0491803	0.0125561	0.939948	0	0.00245298	0
161187	g.41.18	YfgJ-like	b	0.114754	0.0636771	0.00261097	0	0.000817661	0
52490	c.32.1	Tubulin nucleotide-binding domain-like	b	0.721311	0.959641	1	0	0.00735895	0
161270	h.4.19	PspA lactotransferrin-binding region	b	0.0327869	0.0233184	0.0809399	0	0.000817661	0
101756	b.40.10	Hypothetical protein YgiW	b	0.0327869	0.131839	0.0182768	0	0.00408831	0
54106	d.7.1	LysM domain	b	0.0245902	0.835874	0.832898	0	0.0670482	0
52218	c.23.5	Flavoproteins	b	0.852459	0.93722	1	0	0.0278005	0
54611	d.33.1	SecB-like	b	0.00819672	0.46009	0.00261097	0	0.000817661	0
75712	h.4.12	Rad50 coiled-coil Zn hook	b	0.877049	0.0887892	0.227154	0	0.0711365	0
46600	a.2.9	C-terminal UvrC-binding domain of UvrB	b	0.393443	0.973991	0.0731071	0	0.000817661	0
46966	a.7.1	Spectrin repeat	b	0.0245902	0.0215247	0.73107	0	0.000817661	0
54849	d.56.1	GroEL-intermediate domain like	b	1	0.917489	1	0	0.00245298	0
55174	d.66.1	Alpha-L RNA-binding motif	b	1	0.999103	1	0	0.00163532	0
53686	c.79.1	Tryptophan synthase beta subunit-like PLP-dependent enzymes	b	0.991803	0.933632	0.97389	0	0.0130826	0
160113	d.348.1	YegP-like	b	0.155738	0.193722	0.0078329	0	0.0130826	0
49764	b.15.1	HSP20-like chaperones	b	1	0.775785	1	0	0.0302535	0
101904	b.68.10	GyrA/ParC C-terminal domain-like	b	0.401639	0.994619	0.180157	0	0.00490597	0
53613	c.72.1	Ribokinase-like	b	0.991803	0.956951	0.997389	0	0.00327065	0
53623	c.72.2	MurD-like peptide ligases, catalytic domain	b	0.54918	0.970404	0.955614	0	0.00572363	0
82697	d.284.1	PurS-like	b	0.819672	0.745291	0.819843	0	0.00572363	0
64438	d.194.1	CNF1/YfiH-like putative cysteine hydrolases	b	0.377049	0.790135	0.174935	0	0.000817661	0
143081	d.303.1	BB1717-like	b	0.172131	0.439462	0.814621	0	0.00572363	0
63999	c.100.1	Thiamin pyrophosphokinase, catalytic domain	b	0.581967	0.41704	0.924282	0	0.00245298	0
56726	e.12.1	DNA topoisomerase IV, alpha subunit	b	0.97541	0.0663677	0.932115	0	0.000817661	0
117916	d.52.8	Fe-S cluster assembly (FSCA) domain-like	b	0.92623	0.875336	0.994778	0	0.000817661	0
55166	d.65.1	Hedgehog/DD-peptidase	b	0.0163934	0.678027	0.32376	0	0.13982	0
46894	a.4.6	C-terminal effector domain of the bipartite response regulators	b	0.188525	0.93722	0.0548303	0	0.0122649	0
103084	d.79.6	Holliday junction resolvase RusA	b	0.00819672	0.161435	0.0104439	0	0.130008	0
81442	f.24.1	Cytochrome c oxidase subunit I-like	b	0.344262	0.690583	0.368146	0	0.000817661	0
48592	a.129.1	GroEL equatorial domain-like	b	1	0.974888	1	0	0.00490597	0
161098	f.58.1	MetI-like	b	0.991803	0.973991	0.0887728	0	0.000817661	0
54593	d.32.1	Glyoxalase/Bleomycin resistance protein/Dihydroxybiphenyl dioxygenase	b	0.655738	0.846637	0.968668	0	0.00245298	0
143865	d.328.1	CorA soluble domain-like	b	0.467213	0.763229	0.613577	0	0.000817661	0
54447	d.18.1	ssDNA-binding transcriptional regulator domain	b	0.00819672	0.0331839	0.913838	0	0.00654129	0
52335	c.24.1	Methylglyoxal synthase-like	b	0.57377	0.920179	0.953003	0	0.00163532	0
117782	d.230.5	YbjQ-like	b	0.54918	0.38565	0.203655	0	0.00163532	0
69047	a.60.11	Hypothetical protein YjbJ	b	0.0245902	0.433184	0.255875	0	0.000817661	0
50729	b.55.1	PH domain-like	b	0.0491803	0.15157	1	0	0.00163532	0
53639	c.74.1	AraD/HMP-PK domain-like	b	0.991803	0.740807	0.916449	0	0.000817661	0
56276	d.156.1	S-adenosylmethionine decarboxylase	b	0.622951	0.346188	0.924282	0	0.0130826	0
47336	a.28.1	ACP-like	b	0.0983607	0.977578	0.989556	0	0.0237122	0
52029	c.8.5	GroEL apical domain-like	b	1	0.974888	1	0	0.00327065	0
82679	d.58.42	N-utilization substance G protein NusG, N-terminal domain	b	0.0901639	0.990135	0.127937	0	0.00163532	0
52009	c.8.1	Phosphohistidine domain	b	0.983607	0.928251	0.315927	0	0.00163532	0
48613	a.132.1	Heme oxygenase-like	b	0.418033	0.532735	0.856397	0	0.00490597	0
100879	d.240.1	Lesion bypass DNA polymerase (Y-family), little finger domain	b	0.368852	0.761435	0.94517	0	0.00163532	0
52768	c.42.1	Arginase/deacetylase	b	1	0.704933	1	0	0.000817661	0
48600	a.130.1	Chorismate mutase II	b	0.827869	0.756951	0.574413	0	0.000817661	0
89260	b.23.2	Collagen-binding domain	b	0.0327869	0.136323	0.0182768	0	0.000817661	0
46458	a.1.1	Globin-like	b	0.245902	0.593722	0.817232	0	0.00490597	0
64005	c.101.1	Undecaprenyl diphosphate synthase	b	0.991803	0.955157	0.981723	0	0.000817661	0
50182	b.38.1	Sm-like ribonucleoproteins	b	1	0.927354	1	0	0.000817661	0
56214	d.150.1	4'-phosphopantetheinyl transferase	b	0.0983607	0.981166	0.94517	0	0.00245298	0
54786	d.50.3	YcfA/nrd intein domain	b	0.286885	0.257399	0.00261097	0	0.00572363	0
55124	d.58.36	Nitrite/Sulfite reductase N-terminal domain-like	b	0.606557	0.654709	0.582245	0	0.000817661	0
54862	d.58.1	4Fe-4S ferredoxins	b	1	0.924664	1	0	0.00163532	0
51690	c.1.17	Nicotinate/Quinolinate PRTase C-terminal domain-like	b	0.991803	0.943498	0.971279	0	0.0629599	0
57829	g.41.8	Zn-binding ribosomal proteins	b	1	0.986547	1	0	0.00163532	0
54675	d.41.2	Nicotinate/Quinolinate PRTase N-terminal domain-like	b	0.991803	0.936323	0.939948	0	0.00981194	0
54292	d.15.4	2Fe-2S ferredoxin-like	b	0.92623	0.895964	0.989556	0	0.0114473	0
54285	d.15.3	MoaD/ThiS	b	0.918033	0.777578	0.929504	0	0.00163532	0
53187	c.56.5	Zn-dependent exopeptidases	b	1	0.993722	1	0	0.0744072	0
143100	d.304.1	TTHA1013/TTHA0281-like	b	0.360656	0.402691	0.0078329	0	0.0139002	0
56420	d.167.1	Peptide deformylase	b	0.0983607	0.986547	0.425587	0	0.00327065	0
81923	a.174.1	Double Clp-N motif	b	0.0491803	0.956054	0.655352	0	0.00245298	0
56104	d.143.1	SAICAR synthase-like	b	0.860656	0.910314	1	0	0.00572363	0
49401	b.2.3	Bacterial adhesins	b	0.0245902	0.206278	0.0731071	0	0.000817661	0
100939	b.131.1	SPOC domain-like	b	0.0491803	0.257399	0.955614	0	0.00735895	0
55060	d.58.26	GHMP Kinase, C-terminal domain	b	0.991803	0.945291	0.992167	0	0.00163532	0
50324	b.40.5	Inorganic pyrophosphatase	b	0.639344	0.678924	0.981723	0	0.000817661	0
50104	b.34.5	Translation proteins SH3-like domain	b	1	0.999103	1	0	0.00163532	0
82649	d.224.1	SufE/NifU	b	0.688525	0.98296	0.966057	0	0.000817661	0
50118	b.34.6	Cell growth inhibitor/plasmid maintenance toxic component	b	0.311475	0.514798	0.0104439	0	0.0114473	0
48295	a.4.12	TrpR-like	b	0.0245902	0.984753	0.133159	0	0.0114473	0
143120	d.306.1	YefM-like	b	0.0163934	0.550673	0.0078329	0	0.0106296	0
57662	g.36.1	Ferredoxin thioredoxin reductase (FTR), catalytic beta chain	b	0.213115	0.0663677	0.13577	0	0.000817661	0
109709	a.4.14	KorB DNA-binding domain-like	b	0.204918	0.746188	0.0365535	0	0.0212592	0
103190	d.110.6	Sensory domain-like	b	0.237705	0.611659	0.211488	0	0.000817661	0
47807	a.60.7	5' to 3' exonuclease, C-terminal subdomain	be	1	0.988341	0.994778	0	0.106296	0.012993
53271	c.61.1	PRTase-like	be	0.991803	0.986547	1	0	0.053148	0.000928074
56112	d.144.1	Protein kinase-like (PK-like)	be	1	0.95426	1	0	0.050695	0.0960557
102588	c.134.1	LmbE-like	be	0.311475	0.471749	0.953003	0	0.00163532	0.00185615
57850	g.44.1	RING/U-box	be	0.057377	0.106726	1	0	0.000817661	0.0839907
52518	c.36.1	Thiamin diphosphate-binding fold (THDP-binding)	be	0.991803	0.98565	1	0	0.00163532	0.00232019
53927	c.97.1	Cytidine deaminase-like	be	0.959016	0.991031	1	0	0.109567	0.00928074
56322	d.161.1	ADC synthase	be	0.803279	0.834081	0.618799	0	0.000817661	0.000928074
103657	a.238.1	BAR/IMD domain-like	be	0.0327869	0.0197309	1	0	0.00163532	0.000928074
63825	b.68.5	YWTD domain	be	0.204918	0.295964	0.704961	0	0.00245298	0.00232019
54211	d.14.1	Ribosomal protein S5 domain 2-like	be	1	0.999103	1	0	0.0613246	0.0134571
57184	g.3.9	Growth factor receptor domain	be	0.0163934	0.0188341	0.678851	0	0.000817661	0.000928074
56059	d.142.1	Glutathione synthetase ATP-binding domain-like	be	1	0.972197	1	0	0.0237122	0.00139211
54373	d.16.1	FAD-linked reductases, C-terminal domain	be	0.622951	0.849327	1	0	0.00327065	0.00324826
51306	b.87.1	LexA/Signal peptidase	be	0.959016	0.974888	0.992167	0	0.12592	0.000464037
56436	d.169.1	C-type lectin-like	be	0.0655738	0.530045	0.853786	0	0.00735895	0.0232019
81324	f.14.1	Voltage-gated potassium channels	be	0.770492	0.647534	1	0	0.00245298	0.0037123
47729	a.55.1	IHF-like DNA-binding proteins	be	0.0491803	0.949776	0.101828	0	0.0490597	0.000464037
52096	c.14.1	ClpP/crotonase	be	0.942623	0.977578	0.997389	0	0.138185	0.0037123
110857	d.269.1	Gamma-glutamyl cyclotransferase-like	be	0.360656	0.457399	0.877285	0	0.0122649	0.00324826
48726	b.1.1	Immunoglobulin	be	0.057377	0.0717489	0.347258	0	0.0654129	0.0431555
51971	c.4.1	Nucleotide-binding domain	be	0.704918	0.869955	0.997389	0	0.00490597	0.00185615
81296	b.1.18	E set domains	be	0.442623	0.826906	1	0	0.00163532	0.0547564
58113	h.5.1	Apolipoprotein A-I	be	0.254098	0.433184	0.725849	0	0.0179886	0.00185615
55831	d.117.1	Thymidylate synthase/dCMP hydroxymethylase	be	0.483607	0.642152	0.968668	0	0.108749	0.0143852
51182	b.82.1	RmlC-like cupins	be	0.967213	0.925561	0.997389	0	0.0179886	0.00742459
88713	c.6.2	Glycoside hydrolase/deacetylase	be	0.803279	0.910314	0.942559	0	0.00327065	0.000928074
53383	c.67.1	PLP-dependent transferases	be	0.991803	0.999103	1	0	0.0171709	0.00742459
46946	a.156.1	S13-like H2TH domain	be	1	0.998206	0.986945	0	0.00163532	0.00278422
90257	h.1.26	Myosin rod fragments	be	0.245902	0.113901	0.859008	0	0.0130826	0.00464037
82771	d.226.1	GIY-YIG endonuclease	be	0.418033	0.973094	0.603133	0	0.0793132	0.0259861
51004	b.70.2	C-terminal (heme d1) domain of cytochrome cd1-nitrite reductase	be	0.270492	0.489686	0.650131	0	0.00163532	0.000464037
55811	d.113.1	Nudix	be	0.97541	0.957848	1	0	0.0515127	0.0593968
52467	c.31.1	DHS-like NAD/FAD-binding domain	be	1	0.936323	1	0	0.0147179	0.00232019
64484	e.29.1	beta and beta-prime subunits of DNA dependent RNA-polymerase	be	1	0.995516	1	0	0.00817661	0.0361949
102462	c.131.1	Peptidyl-tRNA hydrolase II	be	1	0.119283	0.966057	0	0.0228945	0.000928074
75011	b.69.10	3-carboxy-cis,cis-mucoante lactonizing enzyme	be	0.286885	0.270852	0.822454	0	0.00163532	0.000928074
50969	b.69.2	YVTN repeat-like/Quinoprotein amine dehydrogenase	be	0.303279	0.49148	0.971279	0	0.00245298	0.000928074
58064	h.3.1	Influenza hemagglutinin (stalk)	be	0.00819672	0.0125561	0.0078329	0	0.000817661	0.00232019
50985	b.69.5	RCC1/BLIP-II	be	0.0245902	0.149776	0.997389	0	0.00981194	0.00324826
69322	b.69.9	Tricorn protease domain 2	be	0.204918	0.208072	0.97389	0	0.000817661	0.00185615
55681	d.104.1	Class II aaRS and biotin synthetases	be	1	0.998206	1	0	0.00408831	0.00139211
56024	d.136.1	Phospholipase D/nuclease	be	0.770492	0.929148	0.997389	0	0.000817661	0.0148492
141571	b.80.8	Pentapeptide repeat-like	be	0.245902	0.543498	0.639687	0	0.0278005	0.00232019
54001	d.3.1	Cysteine proteinases	be	0.778689	0.930045	1	0	0.21668	0.106265
56317	d.160.1	Carbon-nitrogen hydrolase	be	0.868852	0.916592	0.971279	0	0.000817661	0.00232019
52949	c.50.1	Macro domain-like	be	0.672131	0.851121	0.989556	0	0.0809485	0.0366589
53597	c.71.1	Dihydrofolate reductase-like	be	0.836066	0.940807	0.950392	0	0.0711365	0.00974478
55961	d.129.3	Bet v1-like	be	0.508197	0.747085	1	0	0.000817661	0.000928074
51197	b.82.2	Clavaminate synthase-like	be	0.0327869	0.601794	0.986945	0	0.0302535	0.0408353
117281	b.68.11	Kelch motif	be	0.0737705	0.170404	1	0	0.00572363	0.00928074
82171	b.70.3	DPP6 N-terminal domain-like	be	0.622951	0.6287	1	0	0.00163532	0.00185615
55658	d.100.1	L9 N-domain-like	be	0.0163934	0.987444	0.929504	0	0.00163532	0.00742459
51905	c.3.1	FAD/NAD(P)-binding domain	be	1	0.998206	1	0	0.0212592	0.00788863
82199	b.85.7	SET domain	be	0.0409836	0.164126	1	0	0.00163532	0.00696056
102645	c.72.3	CoaB-like	be	0.959016	0.893274	0.968668	0	0.000817661	0.000928074
53067	c.55.1	Actin-like ATPase domain	be	1	0.999103	1	0	0.0228945	0.0190255
63829	b.68.6	Calcium-dependent phosphotriesterase	be	0.42623	0.589238	0.971279	0	0.00163532	0.000464037
55144	d.61.1	LigT-like	be	1	0.617937	0.921671	0	0.0474244	0.0037123
47473	a.39.1	EF-hand	be	0.0737705	0.278027	1	0	0.00327065	0.00417633
57997	h.1.5	Tropomyosin	be	0.696721	0.473543	0.997389	0	0.0523303	0.00510441
52113	c.15.1	BRCT domain	be	0.155738	0.973094	1	0	0.0228945	0.00603248
69349	b.108.1	Phage fibre proteins	be	0.0901639	0.226906	0.127937	0	0.10139	0.000928074
47162	a.24.1	Apolipoprotein	be	0.0655738	0.0735426	0.182768	0	0.00327065	0.000464037
143990	d.336.1	YbiA-like	be	0.0163934	0.138117	0.527415	0	0.0629599	0.00649652
55271	d.75.2	DNA repair protein MutS, domain I	be	0.327869	0.804484	0.984334	0	0.000817661	0.00278422
55154	d.63.1	CYTH-like phosphatases	be	0.92623	0.613453	0.950392	0	0.0130826	0.0106729
47240	a.25.1	Ferritin-like	be	0.991803	0.988341	0.997389	0	0.187244	0.062181
103481	f.39.1	Multidrug resistance efflux transporter EmrE	be	0.97541	0.935426	1	0	0.00327065	0.00185615
56042	d.139.1	PurM C-terminal domain-like	be	0.991803	0.90852	0.966057	0	0.00654129	0.00603248
46689	a.4.1	Homeodomain-like	be	0.803279	0.957848	1	0	0.11202	0.00510441
52266	c.23.10	SGNH hydrolase	be	0.172131	0.81704	0.942559	0	0.0768602	0.00974478
75005	b.67.2	Arabinanase/levansucrase/invertase	be	0.311475	0.519283	0.5953	0	0.00245298	0.000928074
47090	a.20.1	PGBD-like	be	0.057377	0.679821	0.477807	0	0.0866721	0.00464037
52743	c.41.1	Subtilisin-like	be	0.745902	0.66009	0.979112	0	0.00981194	0.000464037
103642	g.74.1	Sec-C motif	be	0.0901639	0.420628	0.169713	0	0.00408831	0.000464037
57938	g.54.1	DnaJ/Hsp40 cysteine-rich domain	be	0.631148	0.983857	1	0	0.0515127	0.00278422
55326	d.79.4	PurM N-terminal domain-like	be	0.991803	0.90852	0.966057	0	0.00654129	0.00603248
50370	b.42.2	Ricin B-like lectins	be	0.0491803	0.175785	0.801567	0	0.00245298	0.00232019
49503	b.6.1	Cupredoxins	be	0.491803	0.733632	0.968668	0	0.0261652	0.000928074
48264	a.104.1	Cytochrome P450	be	0.172131	0.360538	0.955614	0	0.000817661	0.00278422
51161	b.81.1	Trimeric LpxA-like enzymes	be	0.991803	0.964126	0.994778	0	0.00981194	0.00417633
52972	c.51.4	ITPase-like	be	0.991803	0.961435	1	0	0.000817661	0.00185615
81901	a.118.18	HCP-like	be	0.163934	0.667265	1	0	0.000817661	0.00232019
63411	d.185.1	LuxS/MPP-like metallohydrolase	be	0.147541	0.919283	1	0	0.000817661	0.0157773
48208	a.102.1	Six-hairpin glycosidases	be	0.770492	0.824215	0.97389	0	0.00654129	0.000464037
110296	b.69.13	Oligoxyloglucan reducing end-specific cellobiohydrolase	be	0.163934	0.38565	0.911227	0	0.00327065	0.000464037
53041	c.53.1	Resolvase-like	be	0.540984	0.642152	0.0130548	0	0.0940311	0.00417633
49785	b.18.1	Galactose-binding domain-like	be	0.319672	0.713901	1	0	0.045789	0.00510441
116734	d.287.1	DNA methylase specificity domain	be	0.42623	0.600897	0.0130548	0	0.00163532	0.00232019
81624	b.113.1	N-terminal domain of MutM-like DNA repair proteins	be	0.0245902	0.745291	0.642298	0	0.00163532	0.00278422
55909	d.126.1	Pentein	be	0.991803	0.63139	0.994778	0	0.00245298	0.00232019
57903	g.50.1	FYVE/PHD zinc finger	be	0.204918	0.00717489	1	0	0.00327065	0.00232019
50022	b.33.1	ISP domain	be	0.47541	0.710314	0.979112	0	0.000817661	0.00185615
50129	b.35.1	GroES-like	be	0.795082	0.982063	0.997389	0	0.050695	0.00185615
48179	a.100.1	6-phosphogluconate dehydrogenase C-terminal domain-like	be	1	0.991031	0.994778	0	0.0155356	0.00464037
64182	c.107.1	DHH phosphoesterases	be	1	0.929148	0.91906	0	0.0122649	0.00139211
103473	f.38.1	MFS general substrate transporter	be	1	0.984753	1	0	0.00163532	0.0037123
53474	c.69.1	alpha/beta-Hydrolases	be	0.885246	0.983857	1	0	0.151267	0.0236659
57716	g.39.1	Glucocorticoid receptor-like (DNA-binding domain)	be	1	0.998206	1	0	0.0719542	0.0208817
56731	e.13.1	DNA primase core	be	0.844262	0.990135	0.258486	0	0.337694	0.000464037
55821	d.115.1	YrdC/RibB	be	0.991803	0.989238	0.984334	0	0.000817661	0.000928074
101478	a.209.1	ADP-ribosylglycohydrolase	be	0.377049	0.375785	0.509138	0	0.00327065	0.0037123
54768	d.50.1	dsRNA-binding domain-like	be	1	0.999103	1	0	0.000817661	0.0287703
48230	a.102.3	Chondroitin AC/alginate lyase	be	0.0737705	0.234081	0.407311	0	0.000817661	0.025058
53850	c.94.1	Periplasmic binding protein-like II	be	1	0.998206	0.953003	0	0.0163532	0.0037123
51569	c.1.10	Aldolase	be	0.991803	0.995516	1	0	0.0335241	0.00139211
51658	c.1.15	Xylose isomerase-like	be	0.991803	0.84843	0.903394	0	0.000817661	0.00696056
89095	a.182.1	GatB/YqeY motif	be	0.983607	0.903139	0.853786	0	0.0204415	0.000464037
55347	d.81.1	Glyceraldehyde-3-phosphate dehydrogenase-like, C-terminal domain	be	0.991803	0.992825	1	0	0.00899428	0.000464037
51695	c.1.18	PLC-like phosphodiesterases	be	0.540984	0.767713	1	0	0.0139002	0.00324826
52058	c.10.2	L domain-like	be	0.0655738	0.344395	1	0	0.00327065	0.00928074
56719	e.11.1	Type II DNA topoisomerase	be	0.401639	0.996413	1	0	0.0621423	0.0143852
51294	b.86.1	Hedgehog/intein (Hint) domain	be	0.590164	0.24843	0.54047	0	0.098937	0.00881671
68906	a.140.2	SAP domain	be	0.0327869	0.0125561	0.986945	0	0.00163532	0.0037123
144091	f.51.1	Rhomboid-like	be	0.770492	0.757848	1	0	0.000817661	0.00185615
55073	d.58.29	Nucleotide cyclase	be	0.0819672	0.812556	0.89295	0	0.00327065	0.00417633
52151	c.19.1	FabD/lysophospholipase-like	be	0.0655738	0.95426	0.992167	0	0.000817661	0.0116009
56281	d.157.1	Metallo-hydrolase/oxidoreductase	be	1	0.992825	1	0	0.0376124	0.00185615
81606	d.219.1	PP2C-like	be	0.213115	0.750673	1	0	0.00163532	0.00649652
58104	h.4.5	Methyl-accepting chemotaxis protein (MCP) signaling domain	be	0.688525	0.686099	0.663185	0	0.00654129	0.0037123
53697	c.80.1	SIS domain	be	0.991803	0.983857	1	0	0.00490597	0.00464037
140931	a.265.1	Fic-like	be	0.327869	0.639462	0.480418	0	0.00245298	0.000928074
50044	b.34.2	SH3-domain	be	0.0163934	0.101345	0.947781	0	0.00163532	0.00139211
55785	d.110.3	PYP-like sensor domain (PAS domain)	be	0.540984	0.888789	0.94517	0	0.00163532	0.000464037
55781	d.110.2	GAF domain-like	be	0.442623	0.921973	0.981723	0	0.000817661	0.000928074
56219	d.151.1	DNase I-like	be	0.483607	0.896861	1	0	0.00327065	0.00464037
51412	c.1.5	Inosine monophosphate dehydrogenase (IMPDH)	be	0.655738	0.941704	0.986945	0	0.00327065	0.000464037
51445	c.1.8	(Trans)glycosidases	be	0.795082	0.947982	0.992167	0	0.0686836	0.0296984
55486	d.92.1	Metalloproteases ("zincins"), catalytic domain	be	0.852459	0.995516	0.997389	0	0.0114473	0.0180974
50475	b.45.1	FMN-binding split barrel	e	0.991803	0.90852	0.963446	0	0	0.000464037
48113	a.93.1	Heme-dependent peroxidases	e	0.229508	0.376682	0.934726	0	0	0.000928074
54160	b.34.13	Chromo domain-like	e	0.057377	0.0143498	0.997389	0	0	0.000464037
56574	e.1.1	Serpins	e	0.229508	0.111211	0.501305	0	0	0.012529
63562	a.143.1	RPB6/omega subunit-like	e	0.991803	0.859193	0.960836	0	0	0.0037123
48173	a.99.1	Cryptochrome/photolyase FAD-binding domain	e	0.319672	0.538117	0.840731	0	0	0.00928074
47384	a.30.2	Homodimeric domain of signal transducing histidine kinase	e	0.532787	0.953363	0.642298	0	0	0.000928074
53671	c.78.1	Aspartate/ornithine carbamoyltransferase	e	0.991803	0.933632	0.950392	0	0	0.00139211
116846	a.7.14	MIT domain	e	0.229508	0.00627803	0.989556	0	0	0.00185615
116842	a.7.13	XseB-like	e	0.196721	0.852018	0.0261097	0	0	0.000464037
81660	d.220.1	Metal cation-transporting ATPase, ATP-binding domain N	e	0.581967	0.625112	1	0	0	0.000464037
100920	b.130.1	Heat shock protein 70kD (HSP70), peptide-binding domain	e	0.47541	0.993722	0.997389	0	0	0.0171694
142535	c.56.7	AF0625-like	e	0.893443	0.00448431	0.0966057	0	0	0.000464037
49329	b.1.8	Cu,Zn superoxide dismutase-like	e	0.0245902	0.32287	0.877285	0	0	0.0385151
52507	c.34.1	Homo-oligomeric flavin-containing Cys decarboxylases, HFCD	e	0.959016	0.932735	0.963446	0	0	0.000928074
54495	d.20.1	UBC-like	e	0.00819672	0.0197309	1	0	0	0.00417633
69572	c.111.1	Activating enzymes of the ubiquitin-like proteins	e	0.983607	0.844843	1	0	0	0.00139211
55816	d.114.1	5'-nucleotidase (syn. UDP-sugar hydrolase), C-terminal domain	e	0.213115	0.6	0.796345	0	0	0.000928074
56266	d.154.1	DmpA/ArgJ-like	e	0.491803	0.681614	0.597911	0	0	0.00139211
50692	b.52.2	ADC-like	e	1	0.788341	0.994778	0	0	0.000464037
55159	d.64.1	eIF1-like	e	1	0.24574	0.997389	0	0	0.00278422
52172	c.23.1	CheY-like	e	0.622951	0.958744	0.738903	0	0	0.000928074
75689	g.59.1	Zinc-binding domain of translation initiation factor 2 beta	e	1	0.00269058	0.992167	0	0	0.00185615
55315	d.79.3	L30e-like	e	1	0.962332	1	0	0	0.000928074
55298	d.79.1	YjgF-like	e	0.557377	0.873543	0.942559	0	0	0.000928074
81631	a.160.1	PAP/OAS1 substrate-binding domain	e	0.991803	0.0798206	1	0	0	0.000464037
54556	d.26.3	Chitinase insertion domain	e	0.0819672	0.13991	0.806789	0	0	0.0236659
101447	a.207.1	Formin homology 2 domain (FH2 domain)	e	0.0245902	0.0493274	0.994778	0	0	0.00835267
50978	b.69.4	WD40 repeat-like	e	0.114754	0.306726	1	0	0	0.0037123
53254	c.60.1	Phosphoglycerate mutase-like	e	0.459016	0.906726	1	0	0	0.00649652
54585	d.31.1	Cdc48 domain 2-like	e	0.991803	0.0215247	0.989556	0	0	0.000928074
140376	a.239.1	ChaB-like	e	0.0409836	0.118386	0.00261097	0	0	0.0232019
49777	b.17.1	PEBP-like	e	0.622951	0.454709	0.913838	0	0	0.00139211
52425	c.28.1	Cryptochrome/photolyase, N-terminal domain	e	0.327869	0.53722	0.835509	0	0	0.00835267
48537	a.124.1	Phospholipase C/P1 nuclease	e	0.180328	0.165022	0.456919	0	0	0.00139211
55945	d.129.1	TATA-box binding protein-like	e	1	0.284305	1	0	0	0.00742459
81653	b.82.7	Calcium ATPase, transduction domain A	e	0.918033	0.929148	0.997389	0	0	0.000464037
52413	c.26.3	UDP-glucose/GDP-mannose dehydrogenase C-terminal domain	e	0.770492	0.790135	0.778068	0	0	0.00232019
53137	c.55.4	Translational machinery components	e	1	0.995516	1	0	0	0.00232019
53155	c.55.7	Methylated DNA-protein cysteine methyltransferase domain	e	0.204918	0.762332	0.208877	0	0	0.000464037
53150	c.55.6	DNA repair protein MutS, domain II	e	0.327869	0.804484	0.898172	0	0	0.00185615
49493	b.4.1	HSP40/DnaJ peptide-binding domain	e	0.467213	0.993722	1	0	0	0.00324826
82153	b.118.1	FAS1 domain	e	0.131148	0.239462	0.913838	0	0	0.0037123
52156	c.20.1	Initiation factor IF2/eIF5b, domain 3	e	1	0.989238	0.997389	0	0	0.000464037
47323	a.27.1	Anticodon-binding domain of a subclass of class I aminoacyl-tRNA synthetases	e	1	0.998206	1	0	0	0.00232019
64153	c.104.1	YjeF N-terminal domain-like	e	0.983607	0.743498	0.97389	0	0	0.000464037
47060	a.16.1	S15/NS1 RNA-binding domain	e	1	0.995516	0.997389	0	0	0.00185615
51730	c.1.23	FAD-linked oxidoreductase	e	0.483607	0.849327	0.94517	0	0	0.00232019
51717	c.1.21	Dihydropteroate synthetase-like	e	0.967213	0.904036	0.83812	0	0	0.000928074
47113	a.22.1	Histone-fold	e	0.704918	0.0286996	1	0	0	0.00696056
140990	a.269.1	FtsH protease domain-like	e	0.00819672	0.991928	0.986945	0	0	0.00324826
46767	a.4.2	Methylated DNA-protein cysteine methyltransferase, C-terminal domain	e	0.983607	0.892377	0.70235	0	0	0.00139211
48576	a.128.1	Terpenoid synthases	e	0.991803	0.957848	1	0	0	0.000464037
55418	d.86.1	eIF4e-like	e	0.114754	0.00179372	1	0	0	0.00417633
52283	c.23.12	Formate/glycerate dehydrogenase catalytic domain-like	e	0.991803	0.931839	0.997389	0	0	0.00185615
52821	c.46.1	Rhodanese/Cell cycle control phosphatase	e	0.737705	0.92287	0.997389	0	0	0.00278422
52129	c.17.1	Caspase-like	e	0.106557	0.24574	0.913838	0	0	0.00324826
69065	a.149.1	RNase III domain-like	e	0.221311	0.973991	0.966057	0	0	0.0180974
56796	e.22.1	Dehydroquinate synthase-like	e	0.991803	0.930045	0.932115	0	0	0.00139211
50405	b.42.5	Actin-crosslinking proteins	e	0.0163934	0.0636771	0.793734	0	0	0.00185615
52954	c.51.1	Class II aaRS ABD-related	e	1	0.996413	1	0	0	0.000464037
56712	e.10.1	Prokaryotic type I DNA topoisomerase	e	0.97541	0.990135	0.989556	0	0	0.00278422
49695	b.11.1	gamma-Crystallin-like	e	0.0163934	0.0699552	0.287206	0	0	0.00232019
55718	d.106.1	SCP-like	e	0.344262	0.506726	0.869452	0	0	0.000464037
117396	c.1.32	TM1631-like	e	0.532787	0.46009	0.0574413	0	0	0.000928074
81585	a.60.12	PsbU/PolX domain-like	e	0.418033	0.102242	0.772846	0	0	0.0037123
55931	d.128.1	Glutamine synthetase/guanido kinase	e	1	0.988341	1	0	0	0.00185615
81665	f.33.1	Calcium ATPase, transmembrane domain M	e	0.918033	0.928251	1	0	0	0.00232019
53223	c.58.1	Aminoacid dehydrogenase-like, N-terminal domain	e	1	0.987444	1	0	0	0.000928074
48334	a.113.1	DNA repair protein MutS, domain III	e	0.327869	0.826906	0.997389	0	0	0.00278422
89562	c.8.7	RraA-like	e	0.467213	0.402691	0.569191	0	0	0.000464037
53784	c.89.1	Phosphofructokinase	e	0.0983607	0.733632	0.994778	0	0	0.00232019
56752	e.17.1	D-aminoacid aminotransferase-like PLP-dependent enzymes	e	0.655738	0.907623	0.955614	0	0	0.000928074
50677	b.51.1	ValRS/IleRS/LeuRS editing domain	e	1	0.997309	1	0	0	0.00185615
49879	b.26.1	SMAD/FHA domain	e	0.295082	0.495067	1	0	0	0.00139211
50156	b.36.1	PDZ domain-like	e	0.991803	0.960538	0.992167	0	0	0.00232019
51338	b.92.1	Composite domain of metallo-dependent hydrolases	e	0.991803	0.927354	0.955614	0	0	0.000928074
56553	d.181.1	Insert subdomain of RNA polymerase alpha subunit	e	0.991803	0.994619	1	0	0	0.00185615
55257	d.74.3	RBP11-like subunits of RNA polymerase	e	1	0.994619	1	0	0	0.0037123
55856	d.120.1	Cytochrome b5-like heme/steroid binding domain	e	0.0819672	0.0663677	0.986945	0	0	0.00324826
49854	b.23.1	Spermadhesin, CUB domain	e	0.0163934	0.0206278	0.391645	0	0	0.000928074
54791	d.51.1	Eukaryotic type KH-domain (KH-domain type I)	e	1	0.977578	1	0	0	0.000928074
56176	d.145.1	FAD-binding/transporter-associated domain-like	e	0.754098	0.969507	0.953003	0	0	0.000928074
54928	d.58.7	RNA-binding domain, RBD	e	0.0327869	0.251121	1	0	0	0.0176334
55083	d.58.30	6-hydroxymethyl-7,8-dihydropterin pyrophosphokinase, HPPK	e	0.0163934	0.86278	0.62141	0	0	0.000928074
50465	b.44.1	EF-Tu/eEF-1alpha/eIF2-gamma C-terminal domain	e	1	0.998206	1	0	0	0.00232019
51621	c.1.12	Phosphoenolpyruvate/pyruvate domain	e	0.991803	0.991031	1	0	0	0.00232019
50447	b.43.3	Translation proteins	e	1	0.999103	1	0	0	0.00232019
54909	d.58.4	Dimeric alpha+beta barrel	e	0.991803	0.852915	0.934726	0	0	0.000928074
53822	c.93.1	Periplasmic binding protein-like I	e	0.672131	0.904933	0.503916	0	0	0.000928074
54919	d.58.6	Nucleoside diphosphate kinase, NDK	e	0.942623	0.852018	0.992167	0	0	0.00278422
81321	f.13.1	Family A G protein-coupled receptor-like	e	0.114754	0.0376682	0.913838	0	0	0.0194896
50486	b.46.1	FMT C-terminal domain-like	e	0.147541	0.980269	0.603133	0	0	0.00185615
117018	a.235.1	ATP-dependent DNA ligase DNA-binding domain	e	0.983607	0.12287	0.989556	0	0	0.00835267
47226	a.24.10	Histidine-containing phosphotransfer domain, HPT domain	e	0.409836	0.669955	0.603133	0	0	0.000928074
50891	b.62.1	Cyclophilin-like	e	0.680328	0.879821	1	0	0	0.00185615
54236	d.15.1	Ubiquitin-like	e	0.0163934	0.0278027	1	0	0	0.037587
53167	c.56.2	Purine and uridine phosphorylases	e	0.991803	0.938117	0.989556	0	0	0.00232019
81338	f.19.1	Aquaporin-like	e	0.278689	0.572197	0.955614	0	0	0.000464037
48317	a.111.1	Acid phosphatase/Vanadium-dependent haloperoxidase	e	0.721311	0.852915	0.984334	0	0	0.00139211
69593	c.112.1	Glycerol-3-phosphate (1)-acyltransferase	e	0.00819672	0.980269	1	0	0	0.000928074
50814	b.60.1	Lipocalins	e	0.00819672	0.559641	0.699739	0	0	0.00278422
54427	d.17.4	NTF2-like	e	0.377049	0.793722	1	0	0	0.00185615
103263	d.258.1	Chorismate synthase, AroC	e	0.844262	0.882511	0.631854	0	0	0.000464037
49384	b.2.2	Carbohydrate-binding domain	e	0.254098	0.237668	0.112272	0	0	0.00232019
81995	b.2.8	beta-sandwich domain of Sec23/24	e	0.0409836	0.0609865	1	0	0	0.00464037
48403	d.211.1	Ankyrin repeat	e	0.139344	0.560538	1	0	0	0.0236659
50630	b.50.1	Acid proteases	e	0.303279	0.364126	0.997389	0	0	0.0334107
81330	f.16.1	Gated mechanosensitive channel	e	0.0901639	0.649327	0.201044	0	0	0.000928074
118310	g.80.1	AN1-like Zinc finger	e	0.295082	0.000896861	0.966057	0	0	0.00278422
55120	d.265.1	Pseudouridine synthase	e	1	0.995516	1	0	0	0.000464037
54368	d.15.9	Glutamine synthetase, N-terminal domain	e	0.97541	0.824215	0.916449	0	0	0.00185615
100934	a.8.4	Heat shock protein 70kD (HSP70), C-terminal subdomain	e	0.442623	0.874439	0.997389	0	0	0.00278422
102705	c.135.1	NIF3 (NGG1p interacting factor 3)-like	e	0.581967	0.750673	0.765013	0	0	0.00185615
51419	c.1.6	PLP-binding barrel	e	0.680328	0.947982	0.997389	0	0	0.00324826
51556	c.1.9	Metallo-dependent hydrolases	e	1	0.994619	1	0	0	0.000928074
50621	b.49.2	Alanine racemase C-terminal domain-like	e	0.598361	0.947085	0.953003	0	0	0.00324826
